# Supplementary material for: MadR mediates acyl CoA-dependent regulation of mycolic acid desaturation in mycobacteria
Source: Proc Natl Acad Sci U S A. 2022 Feb 14;119(8):e2111059119. doi: 10.1073/pnas.2111059119 (PMC8872791; doi:10.1073/pnas.2111059119)
Supplement: Supplementary File [file pnas.2111059119.sd01.xlsx]

## Sheet: Dataset S1A madR KO vs wt.UP
Gene name	Gene ID	Product	Fold change (log2)	P-value
MSMEG_3572	MSMEG_3572	transcriptional regulator, TetR family protein	3.3503	8.49729e-07
MSMEG_6451	MSMEG_6451	transcriptional regulator, ArsR family protein	3.3201	0.00980575
MSMEG_5773	MSMEG_5773	fatty acid desaturase	3.0479	8.39207e-130
MSMEG_1770	MSMEG_1770	conserved hypothetical protein	2.9509	3.91535e-140
MSMEG_5774	MSMEG_5774	tRNA-dihydrouridine synthase, putative	2.574	3.93234e-94
MSMEG_3757	MSMEG_3757	ribosomal RNA	2.5672	4.67935e-10
MSMEG_4931	MSMEG_4931	ribosomal RNA	2.5498	4.90729e-10
MSMEG_3680	MSMEG_3680	hypothetical protein	2.5	1.62278e-29
MSMEG_5757	MSMEG_5757	tRNA	2.4609	1.26223e-08
MSMEG_5248	MSMEG_5248	acyl-[ACP] desaturase	2.2154	2.45841e-128
MSMEG_3932	MSMEG_3932	14 kDa antigen	2.0079	1.86617e-08
MSMEG_3573	MSMEG_3573	integral membrane protein, putative	1.8832	0.000104061
MSMEG_0493	MSMEG_0493	hypothetical protein	1.8712	0.000193457
MSMEG_1419	MSMEG_1419	conserved hypothetical protein	1.7804	1.43699e-13
MSMEG_6498	MSMEG_6498	hypothetical protein	1.7332	1.61971e-05
MSMEG_1563	MSMEG_1563	short-chain dehydrogenase/reductase SDR	1.7217	1.28132e-06
MSMEG_1338	MSMEG_1338	tRNA	1.6696	6.02249e-16
MSMEG_4961	MSMEG_4961	hypothetical protein	1.6309	9.59725e-05
MSMEG_0285	MSMEG_0285	transcriptional regulator TetR family protein	1.6057	7.67661e-08
MSMEG_4929	MSMEG_4929	ribosomal RNA	1.5927	7.31945e-08
MSMEG_4930	MSMEG_4930	ribosomal RNA	1.5015	2.91438e-06
MSMEG_3937	MSMEG_3937	conserved hypothetical protein	1.4742	0.0053357
MSMEG_3756	MSMEG_3756	ribosomal RNA	1.473	3.30633e-06
MSMEG_5247	MSMEG_5247	PhoH family protein	1.4566	9.17922e-70
MSMEG_1337	MSMEG_1337	tRNA	1.4478	0.000689271
MSMEG_3755	MSMEG_3755	ribosomal RNA	1.4087	3.56205e-08
MSMEG_0532	MSMEG_0532	transcriptional regulator, TetR family protein	1.4032	8.88144e-12
MSMEG_5753	MSMEG_5753	serine/threonine specific protein phosphatase	1.3985	3.14287e-05
MSMEG_2542	MSMEG_2542	integral membrane protein DUF6	1.3977	6.85958e-10
MSMEG_0918	MSMEG_0918	transcriptional regulator, XRE family protein	1.3902	8.95608e-22
MSMEG_5102	MSMEG_5102	ABC transporter ATP-binding protein	1.3821	5.32923e-16
MSMEG_4892	MSMEG_4892	conserved hypothetical protein	1.3783	6.43167e-13
MSMEG_3934	MSMEG_3934	phosphoenolpyruvate synthase	1.3587	5.40991e-06
orB	MSMEG_4645	alpha oxoglutarate ferredoxin oxidoreductase, beta subunit	1.3442	6.11513e-56
MSMEG_1381	MSMEG_1381	MmpS5 protein	1.3398	0.00234113
MSMEG_3928	MSMEG_3928	[NiFe] hydrogenase, alpha subunit, putative	1.3343	0.000264836
MSMEG_2027	MSMEG_2027	conserved hypothetical protein TIGR00026	1.331	9.44044e-14
MSMEG_3946	MSMEG_3946	probable conserved transmembrane protein	1.3305	0.000373029
acpP	MSMEG_4326	acyl carrier protein	1.3138	1.86799e-35
MSMEG_3202	MSMEG_3202	hypothetical protein	1.2963	0.000101953
MSMEG_0757	MSMEG_0757	hypothetical protein	1.2904	2.79939e-06
MSMEG_0546	MSMEG_0546	conserved hypothetical protein	1.2894	4.70234e-10
MSMEG_5558	MSMEG_5558	hypothetical protein	1.2854	6.0149e-08
MSMEG_1905	MSMEG_1905	acyl-CoA dehydrogenase protein	1.2825	0.000145013
MSMEG_1953	MSMEG_1953	transcription factor WhiB	1.2814	9.42455e-12
MSMEG_1783	MSMEG_1783	hypothetical protein	1.274	9.85817e-21
MSMEG_2306	MSMEG_2306	putative acetyltransferase	1.255	5.04392e-06
MSMEG_5016	MSMEG_5016	conserved domain protein	1.2505	1.82272e-05
MSMEG_3447	MSMEG_3447	two-component system response regulator	1.249	7.41698e-05
MSMEG_4064	MSMEG_4064	zinc-binding alcohol dehydrogenase	1.2358	3.187e-05
MSMEG_4604	MSMEG_4604	hypothetical protein	1.2296	0.00320274
MSMEG_5187	MSMEG_5187	tetracycline-resistance determinant TetV	1.2272	3.2869e-14
MSMEG_1646	MSMEG_1646	ribosomal RNA adenine dimethylase family protein	1.1964	0.00485666
MSMEG_4056	MSMEG_4056	conserved secreted protein	1.1631	0.00671615
MSMEG_1489	MSMEG_1489	conserved hypothetical protein	1.1395	0.00510137
MSMEG_5611	MSMEG_5611	spore protein	1.1365	3.18791e-05
MSMEG_1076	MSMEG_1076	conserved hypothetical protein	1.1131	1.96458e-25
MSMEG_4646	MSMEG_4646	pyruvate synthase	1.1111	1.67898e-45
MSMEG_1194	MSMEG_1194	hypothetical protein	1.097	1.15367e-05
MSMEG_4747	MSMEG_4747	hypothetical protein	1.0851	4.50877e-05
MSMEG_0180	MSMEG_0180	putative HTH-type transcriptional regulator	1.0833	0.000845151
MSMEG_3955	MSMEG_3955	conserved hypothetical protein	1.0812	0.00038235
MSMEG_3931	MSMEG_3931	[NiFe] hydrogenase, beta subunit, putative	1.0609	0.000144796
MSMEG_0399	MSMEG_0399	conserved domain protein	1.0136	9.02316e-21
MSMEG_1751	MSMEG_1751	norsolorinic acid reductase	1.0059	0.000530163
MSMEG_3469	MSMEG_3469	TetR family protein transcriptional regulator	1.0022	0.000267953

## Sheet: Dataset S1B madR KO vs wt.DOWN
Gene name	Gene ID	Product	Fold change (log2)	P-value
MSMEG_4706	MSMEG_4706	tRNA	-2.8467	0.00794211
MSMEG_5111	MSMEG_5111	conserved hypothetical protein	-2.4245	4.58783e-05
MSMEG_6241	MSMEG_6241	ATPase associated with various cellular activities, AAA-5	-2.2828	6.10803e-10
MSMEG_0173	MSMEG_0173	hypothetical protein	-2.1226	0.000569077
MSMEG_6242	MSMEG_6242	alcohol dehydrogenase, iron-containing	-2.0694	1.54571e-08
MSMEG_6240	MSMEG_6240	conserved hypothetical protein	-1.7152	3.74287e-07
MSMEG_5539	MSMEG_5539	hypothetical protein	-1.5425	0.000746433
MSMEG_5234	MSMEG_5234	short-chain dehydrogenase/reductase SDR	-1.4941	0.00041797
MSMEG_1220	MSMEG_1220	ABC-type transport system permease protein I	-1.4821	3.46346e-05
MSMEG_0116	MSMEG_0116	taurine import ATP-binding protein TauB	-1.4617	6.16661e-09
MSMEG_0133	MSMEG_0133	ABC-transporter integral membrane protein	-1.4097	1.01834e-11
MSMEG_1550	MSMEG_1550	PduH protein	-1.3779	0.00238586
MSMEG_6455	MSMEG_6455	conserved hypothetical protein	-1.3633	5.38645e-06
MSMEG_0245	MSMEG_0245	probable conserved transmembrane protein	-1.3627	0.000354532
MSMEG_4386	MSMEG_4386	ABC transporter permease protein	-1.3603	6.24902e-05
MSMEG_6691	MSMEG_6691	glutamine amidotransferase	-1.3498	0.000463968
MSMEG_0330	MSMEG_0330	transcriptional regulator, LuxR family protein	-1.3407	0.00098005
MSMEG_1428	MSMEG_1428	glucose-methanol-choline oxidoreductase	-1.3336	9.13957e-08
MSMEG_6437	MSMEG_6437	copper resistance protein D	-1.3048	0.00025076
MSMEG_0626	MSMEG_0626	conserved hypothetical protein	-1.2885	0.000203941
MSMEG_6637	MSMEG_6637	hypothetical protein	-1.2765	0.00033432
MSMEG_0323	MSMEG_0323	acyl-CoA dehydrogenase, short-chain specific, putative	-1.2534	0.00451814
MSMEG_4666	MSMEG_4666	myo-inositol 2-dehydrogenase	-1.2532	0.00110897
MSMEG_5165	MSMEG_5165	integral membrane protein	-1.2453	0.00577515
MSMEG_0554	MSMEG_0554	ABC transporter permease protein, putative	-1.2417	0.00846499
MSMEG_5869	MSMEG_5869	putative short chain dehydrogenase	-1.2396	0.000816246
MSMEG_0113	MSMEG_0113	taurine transport system permease protein TauC	-1.2291	0.000105912
MSMEG_5902	MSMEG_5902	conserved hypothetical protein	-1.2273	1.94486e-09
MSMEG_0296	MSMEG_0296	transcriptional regulator, MarR family protein	-1.2265	0.00296623
MSMEG_5576	MSMEG_5576	D-mannonate oxidoreductase	-1.2261	3.12208e-09
MSMEG_6027	MSMEG_6027	major facilitator superfamily protein MFS_1	-1.2136	0.00253555
MSMEG_1543	MSMEG_1543	eptc-inducible aldehyde dehydrogenase	-1.2111	1.28874e-06
MSMEG_5885	MSMEG_5885	short chain dehydrogenase	-1.2075	0.000876898
MSMEG_6635	MSMEG_6635	alpha subunit of malonate decarboxylase	-1.1943	1.36574e-06
MSMEG_6761	MSMEG_6761	glycerol-3-phosphate dehydrogenase 2	-1.1844	4.02699e-13
MSMEG_5572	MSMEG_5572	sugar ABC transporter permease protein	-1.1843	9.0536e-06
MSMEG_6925	MSMEG_6925	conserved hypothetical protein	-1.1802	0.00019714
MSMEG_0729	MSMEG_0729	conserved hypothetical protein	-1.1786	0.000893987
rbsK	MSMEG_4585	ribokinase	-1.1768	0.00131851
MSMEG_3786	MSMEG_3786	D-amino acid deaminase	-1.1758	0.000389344
MSMEG_6045	MSMEG_6045	ABC heavy metal transporter, inner membrane subunit	-1.174	9.797e-05
MSMEG_1422	MSMEG_1422	conserved hypothetical protein	-1.1695	2.90565e-08
MSMEG_4856	MSMEG_4856	cytochrome P450	-1.1678	0.000151332
MSMEG_5574	MSMEG_5574	substrate binding protein	-1.1673	1.12031e-06
MSMEG_0132	MSMEG_0132	conserved hypothetical protein	-1.166	1.94945e-09
MSMEG_6689	MSMEG_6689	CAIB/BAIF family protein	-1.1654	0.00137231
MSMEG_5287	MSMEG_5287	dehydrogenase	-1.163	3.93562e-05
MSMEG_1420	MSMEG_1420	probable transcriptional regulatory protein	-1.1595	0.00109553
MSMEG_0086	MSMEG_0086	1-phosphofructokinase	-1.1576	6.97363e-05
MSMEG_0438	MSMEG_0438	Periplasmic binding protein	-1.1557	7.02884e-07
MSMEG_6585	MSMEG_6585	acyl-CoA dehydrogenase	-1.1557	7.63633e-05
MSMEG_6072	MSMEG_6072	Citrate transporter	-1.1541	0.000394243
MSMEG_5045	MSMEG_5045	D-2-hydroxyglutarate dehydrogenase	-1.1508	0.00183155
MSMEG_0114	MSMEG_0114	extracellular solute-binding protein, family protein 3	-1.15	6.809e-08
rbsR	MSMEG_6798	ribose operon repressor	-1.1477	0.000996018
MSMEG_0549	MSMEG_0549	ABC transporter, permease protein	-1.1426	6.26923e-08
MSMEG_1239	MSMEG_1239	ISMsm4, transposase	-1.1416	1.91374e-06
MSMEG_5791	MSMEG_5791	conserved hypothetical protein	-1.1406	0.000447253
MSMEG_1544	MSMEG_1544	PduO protein	-1.1393	0.000208087
MSMEG_0999	MSMEG_0999	integral membrane protein	-1.133	0.000150066
MSMEG_5147	MSMEG_5147	sugar ABC-transporter integral membrane protein	-1.1275	0.00153378
MSMEG_1421	MSMEG_1421	hypothetical protein	-1.1265	0.000100171
MSMEG_5593	MSMEG_5593	pyruvate dehydrogenase	-1.1192	5.78977e-06
MSMEG_6033	MSMEG_6033	hypothetical protein	-1.1184	1.22827e-05
MSMEG_4469	MSMEG_4469	cobalt transport protein	-1.1146	4.23971e-05
MSMEG_6456	MSMEG_6456	conserved hypothetical protein	-1.1143	0.000287728
MSMEG_6011	MSMEG_6011	short chain dehydrogenase	-1.1128	0.00395563
MSMEG_5794	MSMEG_5794	hypothetical protein	-1.1117	0.000102752
MSMEG_1547	MSMEG_1547	glycerol dehydratase large subunit	-1.1083	2.50394e-09
MSMEG_0138	MSMEG_0138	virulence factor Mce family protein	-1.1023	1.33866e-12
MSMEG_5302	MSMEG_5302	aerobic C4-dicarboxylate transport protein	-1.1009	1.68823e-08
MSMEG_1067	MSMEG_1067	conserved hypothetical protein	-1.1002	0.000963839
MSMEG_5980	MSMEG_5980	methyltransferase	-1.1002	0.00154298
MSMEG_5437	MSMEG_5437	probable serine/threonine-protein kinase PknB	-1.0989	0.0035873
MSMEG_0156	MSMEG_0156	transcriptional regulator, LysR family protein	-1.0982	0.00281439
MSMEG_0135	MSMEG_0135	virulence factor Mce family protein	-1.093	2.4238e-07
MSMEG_2650	MSMEG_2650	acyl-CoA dehydrogenase	-1.0917	9.54076e-07
MSMEG_0776	MSMEG_0776	conserved hypothetical protein	-1.0907	0.00472939
MSMEG_5502	MSMEG_5502	hypothetical protein	-1.0898	4.27768e-05
MSMEG_0812	MSMEG_0812	amino acid transporter	-1.0887	0.00290497
MSMEG_1200	MSMEG_1200	serine/threonine-protein kinase PknD	-1.0884	0.000555472
MSMEG_4255	MSMEG_4255	conserved hypothetical protein	-1.0875	0.000216935
MSMEG_2610	MSMEG_2610	cobalt transport protein ATP-binding subunit	-1.0851	0.00198251
MSMEG_0625	MSMEG_0625	conserved hypothetical protein	-1.0842	0.00200448
MSMEG_6238	MSMEG_6238	putative two-component system sensor kinase	-1.0829	0.000786986
MSMEG_4387	MSMEG_4387	ABC transporter permease protein	-1.0822	0.00103665
MSMEG_5629	MSMEG_5629	conserved hypothetical protein	-1.0784	0.00129682
MSMEG_5717	MSMEG_5717	pyridoxamine 5'-phosphate oxidase family protein	-1.0757	0.000363427
MSMEG_5279	MSMEG_5279	conserved hypothetical protein	-1.0734	0.000748848
MSMEG_6803	MSMEG_6803	ribose transport system permease protein RbsC	-1.0643	5.71322e-05
MSMEG_4565	MSMEG_4565	oxidoreductase	-1.0636	0.00586679
MSMEG_3916	MSMEG_3916	hypothetical protein	-1.0529	0.00372652
MSMEG_0833	MSMEG_0833	conserved hypothetical protein	-1.0517	1.36916e-07
MSMEG_6179	MSMEG_6179	acetyl-coenzyme A synthetase	-1.0516	2.90113e-07
MSMEG_5930	MSMEG_5930	conserved hypothetical protein	-1.0498	0.00160462
MSMEG_0134	MSMEG_0134	virulence factor Mce family protein	-1.0465	2.69164e-08
MSMEG_6236	MSMEG_6236	two-component system, regulatory protein	-1.0403	0.00508206
MSMEG_0136	MSMEG_0136	virulence factor Mce family protein, putative	-1.0401	1.01776e-09
MSMEG_0743	MSMEG_0743	xanthine dehydrogenase	-1.0375	0.00036381
MSMEG_2592	MSMEG_2592	conserved hypothetical protein	-1.0364	0.00160217
MSMEG_6019	MSMEG_6019	ABC-type sugar transport system ATPase component	-1.0362	0.00527672
MSMEG_0032	MSMEG_0032	cell cycle protein, FtsW/RodA/SpoVE family protein	-1.0359	2.4124e-09
MSMEG_0595	MSMEG_0595	glycolate oxidase	-1.0318	3.96085e-06
MSMEG_0991	MSMEG_0991	NAD-dependent epimerase/dehydratase	-1.0301	6.80644e-05
MSMEG_1452	MSMEG_1452	sulfatase-modifying factor 1	-1.0292	0.000218148
MSMEG_0443	MSMEG_0443	hydrolase, carbon-nitrogen family protein	-1.0272	0.00129292
MSMEG_0128	MSMEG_0128	thioesterase superfamily protein	-1.0196	0.00654802
MSMEG_4982	MSMEG_4982	conserved hypothetical protein	-1.0192	0.00707626
MSMEG_6046	MSMEG_6046	cation ABC transporter, ATP-binding protein, putative	-1.0176	0.000945034
MSMEG_5577	MSMEG_5577	fructokinase	-1.0163	0.00110555
MSMEG_0068	MSMEG_0068	probable conserved transmembrane protein	-1.0159	2.0331e-11
MSMEG_0993	MSMEG_0993	histidine kinase	-1.0153	0.00127406
MSMEG_1741	MSMEG_1741	TetR-family protein transcriptional regulator	-1.0152	0.000559632
snm	MSMEG_0623	secretion protein Snm4	-1.0143	0.000786394
MSMEG_4962	MSMEG_4962	RemO protein	-1.0134	0.000615192
MSMEG_6686	MSMEG_6686	glutaryl-CoA dehydrogenase	-1.0092	0.000296376
MSMEG_2227	MSMEG_2227	carnitinyl-CoA dehydratase	-1.0086	0.00919014
MSMEG_5051	MSMEG_5051	major facilitator superfamily protein	-1.0076	3.30257e-06
MSMEG_6523	MSMEG_6523	ABC transporter, membrane spanning protein	-1.0076	0.000698223
MSMEG_4657	MSMEG_4657	ABC transporter membrane protein	-1.0062	0.00109666
MSMEG_5573	MSMEG_5573	sugar ABC transporter permease protein	-1.0059	0.000236331
MSMEG_0439	MSMEG_0439	conserved hypothetical protein	-1.0025	0.000537923
MSMEG_6390	MSMEG_6390	transporter, major facilitator family protein	-1.0025	0.00162764

## Sheet: Dataset S1C madR Comp vs wt.UP
Gene name	Gene ID	Product	Fold change (log2)	P-value
ehuB	MSMEG_3547	ectoine/hydroxyectoine ABC transporter solute-binding protein	4.2722	1.1323e-29
MSMEG_1956	MSMEG_1956	hypothetical protein	3.451	6.4488e-09
MSMEG_5611	MSMEG_5611	spore protein	3.3289	2.51807e-52
ehuC	MSMEG_3548	ectoine/hydroxyectoine ABC transporter, permease protein EhuC	3.2778	4.15875e-08
MSMEG_2542	MSMEG_2542	integral membrane protein DUF6	3.1763	3.28166e-60
MSMEG_3572	MSMEG_3572	transcriptional regulator, TetR family protein	3.148	4.66895e-22
MSMEG_0285	MSMEG_0285	transcriptional regulator TetR family protein	3.0594	2.43824e-27
MSMEG_1193	MSMEG_1193	TROVE domain protein	2.9518	5.74245e-145
MSMEG_1419	MSMEG_1419	conserved hypothetical protein	2.8959	1.08675e-39
MSMEG_0918	MSMEG_0918	transcriptional regulator, XRE family protein	2.7738	8.9184e-104
MSMEG_4768	MSMEG_4768	transcriptional regulator	2.7683	0.0027406
MSMEG_5187	MSMEG_5187	tetracycline-resistance determinant TetV	2.6953	1.63341e-82
lon	MSMEG_3582	ATP-dependent protease La	2.6677	7.66218e-67
MSMEG_5102	MSMEG_5102	ABC transporter ATP-binding protein	2.5927	2.24213e-73
MSMEG_1953	MSMEG_1953	transcription factor WhiB	2.5648	7.1341e-56
MSMEG_1646	MSMEG_1646	ribosomal RNA adenine dimethylase family protein	2.5567	4.95682e-12
MSMEG_0546	MSMEG_0546	conserved hypothetical protein	2.519	1.56747e-55
MSMEG_2527	MSMEG_2527	hypothetical protein	2.4698	1.30057e-06
MSMEG_3583	MSMEG_3583	monooxygenase	2.3155	3.01892e-22
MSMEG_3179	MSMEG_3179	pyridoxamine 5'-phosphate oxidase family protein	2.2923	1.9497e-05
ehuD	MSMEG_3549	ectoine/hydroxyectoine ABC transporter, permease protein EhuD	2.2529	1.75135e-06
MSMEG_3276	MSMEG_3276	integral membrane protein	2.2361	3.51963e-31
MSMEG_0876	MSMEG_0876	short chain dehydrogenase	2.2033	2.12742e-38
MSMEG_4333	MSMEG_4333	transcriptional regulator, TetR family protein	2.1981	1.07105e-07
MSMEG_4465	MSMEG_4465	cutinase	2.133	3.8266e-19
MSMEG_5612	MSMEG_5612	amino-acid acetyltransferase	2.0249	8.39288e-53
MSMEG_2306	MSMEG_2306	putative acetyltransferase	2.0084	2.01213e-17
MSMEG_3805	MSMEG_3805	oxidoreductase, short chain dehydrogenase/reductase family protein	2.0052	4.48746e-12
MSMEG_2265	MSMEG_2265	hypothetical protein	1.9918	0.000818797
MSMEG_5646	MSMEG_5646	conserved hypothetical protein	1.9892	2.12984e-15
MSMEG_6470	MSMEG_6470	hypothetical protein	1.9889	0.0047837
MSMEG_2188	MSMEG_2188	integral membrane protein	1.9319	4.93489e-41
MSMEG_1026	MSMEG_1026	putative acetyltransferase	1.8996	3.34612e-17
MSMEG_0757	MSMEG_0757	hypothetical protein	1.8972	8.04914e-10
MSMEG_3573	MSMEG_3573	integral membrane protein, putative	1.8781	1.86787e-12
MSMEG_5305	MSMEG_5305	choline dehydrogenase	1.8004	9.79048e-11
MSMEG_1173	MSMEG_1173	transcriptional regulator, ArsR family protein	1.7677	8.00223e-10
MSMEG_5641	MSMEG_5641	glycosyl transferase, group 1 family protein	1.7409	4.60658e-08
MSMEG_1563	MSMEG_1563	short-chain dehydrogenase/reductase SDR	1.7307	5.75435e-07
MSMEG_3680	MSMEG_3680	hypothetical protein	1.725	5.44121e-13
MSMEG_3203	MSMEG_3203	transporter, LysE family protein	1.7115	1.74069e-14
MSMEG_3202	MSMEG_3202	hypothetical protein	1.7087	1.01297e-08
MSMEG_4961	MSMEG_4961	hypothetical protein	1.7026	7.79008e-05
MSMEG_1178	MSMEG_1178	transcriptional regulator	1.7023	1.1559e-22
MSMEG_3581	MSMEG_3581	FabG protein	1.6949	2.79699e-05
MSMEG_6498	MSMEG_6498	hypothetical protein	1.6899	2.49347e-05
MSMEG_1169	MSMEG_1169	integral membrane transport protein	1.6805	1.53863e-14
MSMEG_0308	MSMEG_0308	dihydrofolate reductase	1.6792	1.02034e-05
MSMEG_3326	MSMEG_3326	carboxylate-amine ligase	1.6676	4.89956e-24
MSMEG_3327	MSMEG_3327	hypothetical protein	1.6422	4.39938e-05
ehuA	MSMEG_3550	ectoine/hydroxyectoine ABC transporter, ATP-binding protein	1.6285	9.29226e-05
MSMEG_1746	MSMEG_1746	6-hydroxy-D-nicotine oxidase	1.6207	6.35857e-06
MSMEG_5087	MSMEG_5087	conserved hypothetical protein	1.5858	6.54022e-41
MSMEG_3447	MSMEG_3447	two-component system response regulator	1.5798	8.7505e-09
MSMEG_6566	MSMEG_6566	hypothetical protein	1.5783	8.76425e-05
MSMEG_2569	MSMEG_2569	oxidoreductase, 2OG-Fe(II) oxygenase family protein	1.5609	0.00104137
katG	MSMEG_3461	catalase/peroxidase HPI	1.5608	2.04209e-45
MSMEG_0493	MSMEG_0493	hypothetical protein	1.5404	0.000985026
MSMEG_2736	MSMEG_2736	GTP-binding protein	1.5282	7.96771e-43
MSMEG_3410	MSMEG_3410	transcriptional regulator, TetR family protein	1.522	4.39967e-06
MSMEG_4303	MSMEG_4303	methyltransferase	1.4941	6.98655e-15
MSMEG_0288	MSMEG_0288	FAD dependent oxidoreductase, putative	1.4851	0.00121848
MSMEG_1406	MSMEG_1406	conserved hypothetical protein	1.4844	0.00658303
MSMEG_1595	MSMEG_1595	putative oxidoreductase	1.4736	0.000653582
MSMEG_5100	MSMEG_5100	pyruvate ferredoxin/flavodoxin oxidoreductase family protein	1.4475	5.14993e-36
MSMEG_1530	MSMEG_1530	integral membrane protein	1.4454	2.17314e-27
MSMEG_2561	MSMEG_2561	gluconolactonase	1.4322	0.00419632
MSMEG_6245	MSMEG_6245	chloramphenicol resistance protein	1.4257	7.82826e-07
MSMEG_2487	MSMEG_2487	4-aminobutyrate aminotransferase	1.4171	1.67408e-08
MSMEG_3388	MSMEG_3388	S-(hydroxymethyl)glutathione dehydrogenase/class III alcohol dehydrogenase	1.403	3.02663e-09
MSMEG_0424	MSMEG_0424	Hsp20/alpha crystallin family protein	1.4008	5.06185e-10
MSMEG_3954	MSMEG_3954	trehalose 6-phosphate phosphorylase	1.3864	3.24596e-06
MSMEG_2913	MSMEG_2913	hydrolase	1.369	2.83669e-31
malQ	MSMEG_3673	4-alpha-glucanotransferase	1.3371	1.32829e-47
MSMEG_5179	MSMEG_5179	DoxX subfamily protein, putative	1.3346	3.24506e-06
MSMEG_1564	MSMEG_1564	lignostilbene-alpha,beta-dioxygenase	1.3296	0.00030864
MSMEG_5816	MSMEG_5816	conserved hypothetical protein	1.3202	1.36773e-23
MSMEG_4332	MSMEG_4332	glycerol-3-phosphate dehydrogenase 1	1.3175	2.93568e-06
MSMEG_3560	MSMEG_3560	conserved hypothetical protein	1.3151	1.3092e-12
MSMEG_2637	MSMEG_2637	oxidoreductase, Gfo/Idh/MocA family protein	1.3097	2.28039e-07
MSMEG_5047	MSMEG_5047	drug resistance transporter Bcr/CflA subfamily protein	1.3025	3.55403e-23
dnaK	MSMEG_0709	chaperone protein DnaK	1.2902	1.83681e-54
MSMEG_1932	MSMEG_1932	MmpS3 protein	1.2841	2.28192e-34
MSMEG_3682	MSMEG_3682	conserved hypothetical protein	1.2741	8.88246e-10
MSMEG_6603	MSMEG_6603	NADH:flavin oxidoreductase/nadh oxidase	1.2613	2.34424e-10
MSMEG_0693	MSMEG_0693	conserved hypothetical protein	1.2579	5.55911e-07
MSMEG_0284	MSMEG_0284	ribosyldihydronicotinamide dehydrogenase (quinone)	1.2552	1.86655e-08
MSMEG_3129	MSMEG_3129	putative HTH-type transcriptional regulator	1.2516	3.20272e-06
MSMEG_4707	MSMEG_4707	non-heme bromoperoxidase BPO-A2	1.2497	8.86312e-28
MSMEG_4708	MSMEG_4708	putative methyltransferase	1.2449	2.37692e-10
MSMEG_2010	MSMEG_2010	stress responsive A/B Barrel Domain superfamily protein	1.2337	2.82897e-15
MSMEG_5295	MSMEG_5295	peroxisomal-coenzyme A synthetase	1.233	0.00144964
MSMEG_2488	MSMEG_2488	[NADP+] succinate-semialdehyde dehydrogenase	1.2288	7.52065e-07
MSMEG_5753	MSMEG_5753	serine/threonine specific protein phosphatase	1.2274	0.000256629
MSMEG_1794	MSMEG_1794	dehydrogenase	1.2245	8.98635e-42
MSMEG_3301	MSMEG_3301	conserved hypothetical protein	1.218	1.70336e-06
MSMEG_3462	MSMEG_3462	oxidoreductase	1.2161	1.41688e-07
MSMEG_1381	MSMEG_1381	MmpS5 protein	1.2087	2.47177e-05
MSMEG_3580	MSMEG_3580	antigen 85-C	1.2084	3.69776e-34
MSMEG_4718	MSMEG_4718	transcriptional regulator, TetR family protein	1.2034	0.000176851
MSMEG_5496	MSMEG_5496	MscS Mechanosensitive ion channel	1.2021	4.06552e-30
MSMEG_5497	MSMEG_5497	conserved hypothetical protein	1.1986	7.22488e-07
MSMEG_0919	MSMEG_0919	heparin-binding hemagglutinin	1.1971	2.72915e-28
MSMEG_5558	MSMEG_5558	hypothetical protein	1.1943	1.49252e-06
MSMEG_0422	MSMEG_0422	transferase	1.1796	9.89756e-18
rocD	MSMEG_1413	ornithine--oxo-acid transaminase	1.1727	2.77339e-05
grpE	MSMEG_0710	co-chaperone GrpE	1.1568	1.95417e-25
MSMEG_0732	MSMEG_0732	chaperone ClpB	1.1553	9.9616e-26
MSMEG_3811	MSMEG_3811	universal stress protein family protein, putative	1.1504	1.57772e-26
MSMEG_3914	MSMEG_3914	beta-lactamase	1.1476	2.98449e-05
MSMEG_3305	MSMEG_3305	integral membrane protein DUF6	1.1458	8.12666e-16
MSMEG_3470	MSMEG_3470	NAD-dependent epimerase/dehydratase	1.1455	0.00246796
MSMEG_3306	MSMEG_3306	zinc-binding alcohol dehydrogenase	1.1416	8.38462e-08
MSMEG_6579	MSMEG_6579	conserved hypothetical protein	1.1345	1.4556e-23
MSMEG_4395	MSMEG_4395	excalibur domain family protein	1.1344	9.32065e-06
MSMEG_3310	MSMEG_3310	integral membrane protein	1.132	5.5788e-19
MSMEG_3543	MSMEG_3543	soluble secreted antigen MPT53	1.1291	2.74886e-34
MSMEG_2899	MSMEG_2899	oxidoreductase, short chain dehydrogenase/reductase family protein	1.1283	3.88413e-05
MSMEG_2570	MSMEG_2570	xanthine/uracil permease	1.1236	0.000515872
MSMEG_3328	MSMEG_3328	hypothetical protein	1.0977	0.000105549
MSMEG_3300	MSMEG_3300	oxidoreductase, Gfo/Idh/MocA family protein	1.0873	0.000407715
MSMEG_3460	MSMEG_3460	ferric uptake regulation protein	1.0809	1.47612e-09
MSMEG_1912	MSMEG_1912	muconolactone delta-isomerase 1	1.0809	8.24928e-07
MSMEG_2288	MSMEG_2288	conserved hypothetical protein	1.073	5.61678e-12
MSMEG_3685	MSMEG_3685	conserved hypothetical protein	1.0699	6.61353e-05
MSMEG_3942	MSMEG_3942	conserved hypothetical protein	1.0657	7.93268e-06
MSMEG_5479	MSMEG_5479	type I antifreeze protein	1.0649	2.09357e-09
MSMEG_3312	MSMEG_3312	hemerythrin HHE cation binding domain subfamily protein, putative	1.0621	1.27534e-09
MSMEG_4064	MSMEG_4064	zinc-binding alcohol dehydrogenase	1.0526	0.00031777
MSMEG_6823	MSMEG_6823	short-chain dehydrogenase/reductase SDR	1.0495	0.00582818
MSMEG_1151	MSMEG_1151	DNA-binding protein	1.0411	4.52457e-21
MSMEG_3311	MSMEG_3311	acyl carrier protein	1.0405	2.16645e-07
hutU	MSMEG_1179	urocanate hydratase	1.0347	2.33263e-08
MSMEG_3513	MSMEG_3513	enhanced intracellular survival protein	1.024	1.61551e-27
MSMEG_6405	MSMEG_6405	Erp protein	1.0224	6.04113e-25
MSMEG_3255	MSMEG_3255	DoxX subfamily protein, putative	1.0129	1.18105e-33
MSMEG_2971	MSMEG_2971	regulatory protein	1.0112	0.000130167
MSMEG_3022	MSMEG_3022	transglycosylase associated protein	1.0091	1.45948e-24

## Sheet: Datset S1D madR Comp vs wt.DOWN
Gene name	Gene ID	Product	Fold change (log2)	P-value
MSMEG_6241	MSMEG_6241	ATPase associated with various cellular activities, AAA-5	-3.8089	6.21816e-20
MSMEG_6242	MSMEG_6242	alcohol dehydrogenase, iron-containing	-3.7615	5.8479e-20
MSMEG_6240	MSMEG_6240	conserved hypothetical protein	-2.6261	8.02688e-15
MSMEG_4675	MSMEG_4675	tRNA	-2.5197	6.64448e-12
MSMEG_1392	MSMEG_1392	alcohol dehydrogenase, class IV	-2.0582	6.01698e-26
MSMEG_6238	MSMEG_6238	putative two-component system sensor kinase	-2.0479	5.18163e-10
MSMEG_5575	MSMEG_5575	repressor	-1.862	1.58052e-17
MSMEG_5502	MSMEG_5502	hypothetical protein	-1.8164	3.30453e-16
MSMEG_5574	MSMEG_5574	substrate binding protein	-1.7543	3.54391e-20
MSMEG_0130	MSMEG_0130	transcriptional regulator, GntR family protein	-1.6662	3.17245e-05
MSMEG_0507	MSMEG_0507	probable sugar ABC transporter, permease protein	-1.6185	1.71185e-05
MSMEG_0555	MSMEG_0555	ABC transporter permease protein	-1.6164	0.000132526
ptsI	MSMEG_0088	phosphoenolpyruvate-protein phosphotransferase	-1.6003	6.73553e-12
MSMEG_1544	MSMEG_1544	PduO protein	-1.5814	1.40049e-09
MSMEG_6239	MSMEG_6239	1,3-propanediol dehydrogenase	-1.536	3.19889e-09
MSMEG_1142	MSMEG_1142	ABC-transporter integral membrane protein	-1.5283	6.34503e-06
MSMEG_0135	MSMEG_0135	virulence factor Mce family protein	-1.5105	2.93321e-23
MSMEG_1543	MSMEG_1543	eptc-inducible aldehyde dehydrogenase	-1.5059	1.0878e-13
MSMEG_5572	MSMEG_5572	sugar ABC transporter permease protein	-1.5031	5.44686e-12
MSMEG_5576	MSMEG_5576	D-mannonate oxidoreductase	-1.4997	1.19341e-24
MSMEG_6764	MSMEG_6764	transcriptional regulator, TetR family protein	-1.486	6.19759e-14
MSMEG_6836	MSMEG_6836	putative oxidoreductase	-1.4769	0.000558884
MSMEG_6844	MSMEG_6844	trap-t family protein transporter, dctp	-1.464	0.00065627
MSMEG_0330	MSMEG_0330	transcriptional regulator, LuxR family protein	-1.4585	1.33162e-05
MSMEG_0512	MSMEG_0512	BadF/BadG/BcrA/BcrD ATPase family protein	-1.4565	0.00256265
MSMEG_0501	MSMEG_0501	glucosamine-6-phosphate deaminase 1	-1.4561	6.85513e-08
MSMEG_1681	MSMEG_1681	endoribonuclease L-PSP superfamily protein	-1.4364	2.1569e-15
MSMEG_2219	MSMEG_2219	enoyl-CoA hydratase/isomerase family protein	-1.4349	0.00477389
MSMEG_6236	MSMEG_6236	two-component system, regulatory protein	-1.4276	6.54798e-06
MSMEG_5420	MSMEG_5420	Tat-translocated enzyme	-1.4029	3.84924e-23
MSMEG_0134	MSMEG_0134	virulence factor Mce family protein	-1.4022	5.20087e-25
MSMEG_0137	MSMEG_0137	virulence factor mce family protein	-1.3881	2.33084e-36
MSMEG_6175	MSMEG_6175	2-keto-3-deoxy-galactonokinase	-1.3685	0.00382383
MSMEG_1682	MSMEG_1682	flavin-containing monooxygenase FMO	-1.3676	8.6964e-17
MSMEG_1679	MSMEG_1679	AmiB	-1.3642	1.78063e-23
aspA	MSMEG_1677	aspartate ammonia-lyase	-1.3556	3.04818e-17
MSMEG_0502	MSMEG_0502	glucosidase	-1.3552	2.28645e-10
MSMEG_0556	MSMEG_0556	ABC transporter, nucleotide binding/ATPase protein	-1.3448	0.00418622
MSMEG_6495	MSMEG_6495	ABC nitrate/sulfonate/bicarbonate family protein transporter, inner membrane subunit, putative	-1.3392	0.00491124
MSMEG_0136	MSMEG_0136	virulence factor Mce family protein, putative	-1.3065	2.53062e-29
MSMEG_6027	MSMEG_6027	major facilitator superfamily protein MFS_1	-1.2938	0.00218966
MSMEG_5347	MSMEG_5347	transporter, major facilitator family protein	-1.2925	4.01727e-06
MSMEG_0092	MSMEG_0092	probable transcriptional regulatory protein	-1.2921	1.66058e-19
soxR	MSMEG_5450	redox-sensitive transcriptional activator SoxR	-1.2913	0.000469728
MSMEG_0138	MSMEG_0138	virulence factor Mce family protein	-1.2825	1.73658e-33
MSMEG_0133	MSMEG_0133	ABC-transporter integral membrane protein	-1.2813	4.04162e-17
MSMEG_5573	MSMEG_5573	sugar ABC transporter permease protein	-1.2806	1.84046e-09
MSMEG_0813	MSMEG_0813	conserved hypothetical protein	-1.2793	0.000262699
MSMEG_5651	MSMEG_5651	transcriptional regulator, LuxR family protein	-1.265	0.00325208
MSMEG_4858	MSMEG_4858	transcriptional regulator, TetR family protein	-1.2642	0.000396572
MSMEG_6009	MSMEG_6009	transcriptional regulator, TetR family protein	-1.2542	1.10421e-09
MSMEG_0506	MSMEG_0506	ABC transporter, permease protein	-1.2541	3.71412e-05
MSMEG_1680	MSMEG_1680	conserved hypothetical protein	-1.2534	9.54622e-16
MSMEG_0116	MSMEG_0116	taurine import ATP-binding protein TauB	-1.2523	3.53165e-12
MSMEG_0086	MSMEG_0086	1-phosphofructokinase	-1.2454	4.39233e-08
MSMEG_5418	MSMEG_5418	iron permease FTR1	-1.219	3.00671e-14
MSMEG_0139	MSMEG_0139	mce-family protein mce1f	-1.2173	7.91391e-32
MSMEG_0508	MSMEG_0508	glycerol-phosphate porter	-1.2111	0.000376441
MSMEG_5019	MSMEG_5019	regulatory protein	-1.2077	4.12176e-06
glpK	MSMEG_6759	glycerol kinase	-1.2063	2.47959e-21
MSMEG_1420	MSMEG_1420	probable transcriptional regulatory protein	-1.1961	2.43054e-05
MSMEG_5527	MSMEG_5527	conserved hypothetical protein	-1.1953	1.60485e-07
MSMEG_6552	MSMEG_6552	conserved hypothetical protein	-1.1942	0.00802847
MSMEG_5649	MSMEG_5649	acyl-CoA synthase	-1.1939	0.00211272
MSMEG_1147	MSMEG_1147	mce related protein	-1.1926	6.06409e-08
MSMEG_1870	MSMEG_1870	conserved hypothetical protein	-1.1882	1.92711e-13
MSMEG_6738	MSMEG_6738	probable transcriptional regulator YdhC	-1.1871	6.70427e-07
MSMEG_0022	MSMEG_0022	L-ornithine 5-monooxygenase	-1.1857	3.89638e-07
MSMEG_0131	MSMEG_0131	AMP-binding enzyme, putative	-1.1813	2.31782e-10
MSMEG_6179	MSMEG_6179	acetyl-coenzyme A synthetase	-1.1783	2.702e-10
MSMEG_6843	MSMEG_6843	NAD-dependent epimerase/dehydratase	-1.1741	0.0058395
MSMEG_0114	MSMEG_0114	extracellular solute-binding protein, family protein 3	-1.1718	4.24615e-13
MSMEG_6761	MSMEG_6761	glycerol-3-phosphate dehydrogenase 2	-1.1713	1.43058e-23
MSMEG_6758	MSMEG_6758	transport integral membrane protein	-1.1658	8.67754e-11
MSMEG_1546	MSMEG_1546	coenzyme B12-dependent glycerol dehydrogenase small subunit	-1.1634	3.01867e-11
MSMEG_1148	MSMEG_1148	mce related protein	-1.1629	5.87316e-08
MSMEG_1548	MSMEG_1548	propanediol utilization: dehydratase, medium subunit	-1.1607	5.53673e-12
MSMEG_5869	MSMEG_5869	putative short chain dehydrogenase	-1.1604	2.41828e-05
MSMEG_2989	MSMEG_2989	LacI family protein transcriptional regulator	-1.1603	1.63612e-09
MSMEG_4511	MSMEG_4511	linear gramicidin synthetase subunit B	-1.1538	3.45055e-06
MSMEG_2835	MSMEG_2835	tRNA	-1.1537	0.00874205
MSMEG_0089	MSMEG_0089	chromosome condensation protein	-1.1443	3.13083e-05
MSMEG_0619	MSMEG_0619	ppe family protein	-1.1427	1.02186e-06
xylA	MSMEG_6021	xylose isomerase	-1.1415	5.63705e-05
MSMEG_0132	MSMEG_0132	conserved hypothetical protein	-1.1404	2.97749e-17
MSMEG_6560	MSMEG_6560	acyl dehydratase	-1.1375	0.000259762
MSMEG_3091	MSMEG_3091	ribose transport ATP-binding protein RbsA	-1.1351	2.90552e-07
MSMEG_5951	MSMEG_5951	glycosyl transferase, group 1, putative	-1.1317	0.000882273
MSMEG_4856	MSMEG_4856	cytochrome P450	-1.1286	5.48687e-06
MSMEG_1550	MSMEG_1550	PduH protein	-1.1284	0.00211831
MSMEG_1589	MSMEG_1589	hypothetical protein	-1.1148	0.0098528
MSMEG_4851	MSMEG_4851	caib/baif family protein	-1.1132	1.23412e-07
MSMEG_6227	MSMEG_6227	transcriptional regulator, PadR family protein	-1.109	6.88365e-09
MSMEG_5526	MSMEG_5526	peptidoglycan-binding LysM	-1.0847	2.61573e-18
MSMEG_1547	MSMEG_1547	glycerol dehydratase large subunit	-1.0786	6.2675e-18
MSMEG_6045	MSMEG_6045	ABC heavy metal transporter, inner membrane subunit	-1.078	1.8218e-05
MSMEG_1200	MSMEG_1200	serine/threonine-protein kinase PknD	-1.0778	3.53603e-05
MSMEG_1545	MSMEG_1545	conserved hypothetical protein	-1.0772	0.00206225
MSMEG_3090	MSMEG_3090	ribose transport system permease protein RbsC	-1.0745	2.74563e-05
MSMEG_6019	MSMEG_6019	ABC-type sugar transport system ATPase component	-1.0702	0.000473975
MSMEG_6135	MSMEG_6135	hypothetical protein	-1.062	0.000116429
MSMEG_4386	MSMEG_4386	ABC transporter permease protein	-1.0553	4.13033e-05
MSMEG_5022	MSMEG_5022	flavin-containing monooxygenase FMO	-1.055	0.00523418
MSMEG_6426	MSMEG_6426	conserved hypothetical protein	-1.0524	4.89103e-05
MSMEG_5302	MSMEG_5302	aerobic C4-dicarboxylate transport protein	-1.0493	2.13861e-18
MSMEG_2533	MSMEG_2533	hypothetical protein	-1.0405	0.00120293
tgt	MSMEG_6313	queuine tRNA-ribosyltransferase	-1.0351	4.25001e-13
MSMEG_4611	MSMEG_4611	carrier protein	-1.0313	0.00353331
MSMEG_0621	MSMEG_0621	low molecular weight protein antigen 7	-1.0309	0.000175428
MSMEG_6020	MSMEG_6020	D-xylose-binding periplasmic protein	-1.0251	5.4143e-05
MSMEG_0503	MSMEG_0503	DeoR-family protein transcriptional regulator	-1.0194	0.00241691
MSMEG_0505	MSMEG_0505	probable sugar ABC transporter, substrate-binding protein, putative	-1.0123	3.44223e-06
MSMEG_4509	MSMEG_4509	MbtG protein	-1.01	0.00246388
MSMEG_2128	MSMEG_2128	malonyl CoA decarboxylase	-1.0045	0.00570743
MSMEG_4387	MSMEG_4387	ABC transporter permease protein	-1.0032	0.000106258
MSMEG_5409	MSMEG_5409	conserved hypothetical protein	-1.0026	0.00685598
MSMEG_0128	MSMEG_0128	thioesterase superfamily protein	-1.0016	0.000713885
MSMEG_0113	MSMEG_0113	taurine transport system permease protein TauC	-1.0008	5.37655e-05

## Sheet: Dataset S1E wt + SDS vs wt.UP
Gene name	Gene ID	Product	Fold change (log2)	P-value
MSMEG_1563	MSMEG_1563	short-chain dehydrogenase/reductase SDR	6.579	1.83376e-50
MSMEG_3573	MSMEG_3573	integral membrane protein, putative	5.9528	8.7294e-127
MSMEG_0181	MSMEG_0181	alpha-ketoglutarate-dependent taurine dioxygenase	5.8133	5.89499e-73
MSMEG_0182	MSMEG_0182	epoxide hydrolase 1	5.4198	2.31357e-122
MSMEG_3572	MSMEG_3572	transcriptional regulator, TetR family protein	5.1954	6.05577e-62
MSMEG_1381	MSMEG_1381	MmpS5 protein	5.1774	3.20566e-109
MSMEG_1382	MSMEG_1382	MmpL5 protein	5.0441	2.71738e-142
MSMEG_5344	MSMEG_5344	hypothetical protein	3.8046	1.55284e-12
MSMEG_0537	MSMEG_0537	conserved hypothetical protein	3.6091	4.1929e-38
MSMEG_0184	MSMEG_0184	transferase	3.5419	2.28167e-50
MSMEG_0180	MSMEG_0180	putative HTH-type transcriptional regulator	3.4014	1.59138e-35
MSMEG_5027	MSMEG_5027	glyoxalase family protein	3.346	6.04043e-15
MSMEG_0538	MSMEG_0538	regulatory protein, MarR	3.3288	6.8307e-30
MSMEG_1480	MSMEG_1480	methyltransferase	2.9429	9.01028e-40
MSMEG_1481	MSMEG_1481	methyltransferase	2.8652	4.67569e-35
MSMEG_5568	MSMEG_5568	clavaldehyde dehydrogenase	2.8564	2.46099e-14
MSMEG_1482	MSMEG_1482	methyltransferase	2.7024	5.39443e-32
MSMEG_4798	MSMEG_4798	L-carnitine dehydratase/bile acid-inducible protein F	2.6633	8.30902e-05
MSMEG_3574	MSMEG_3574	TPR domain protein	2.6605	4.3592e-56
MSMEG_4708	MSMEG_4708	putative methyltransferase	2.6521	7.51002e-34
MSMEG_4865	MSMEG_4865	metapyrocatechase 1	2.6071	0.000557296
MSMEG_5521	MSMEG_5521	acetyl-CoA acetyltransferase	2.5635	8.59344e-38
MSMEG_6579	MSMEG_6579	conserved hypothetical protein	2.5259	5.61075e-45
MSMEG_5486	MSMEG_5486	peptidase S1 and S6, chymotrypsin/Hap	2.4774	1.48694e-40
MSMEG_4841	MSMEG_4841	conserved hypothetical protein	2.4767	0.000199969
MSMEG_3678	MSMEG_3678	hypothetical protein	2.4659	7.47961e-27
MSMEG_1885	MSMEG_1885	2Fe-2S iron-sulfur cluster binding domain protein	2.4342	4.49443e-65
MSMEG_1031	MSMEG_1031	conserved hypothetical protein	2.3651	4.79012e-23
MSMEG_5569	MSMEG_5569	clavaldehyde dehydrogenase	2.3547	1.06377e-08
MSMEG_5916	MSMEG_5916	hypothetical protein	2.332	5.33954e-13
MSMEG_4840	MSMEG_4840	Rieske [2Fe-2S] domain protein	2.3169	1.68909e-07
MSMEG_1770	MSMEG_1770	conserved hypothetical protein	2.2553	0.000159925
MSMEG_3537	MSMEG_3537	hypothetical protein	2.1857	2.14581e-14
MSMEG_4801	MSMEG_4801	carveol dehydrogenase	2.1537	8.26638e-05
MSMEG_4842	MSMEG_4842	amidohydrolase	2.1363	6.13892e-07
MSMEG_3685	MSMEG_3685	conserved hypothetical protein	2.1345	1.9629e-07
MSMEG_6498	MSMEG_6498	hypothetical protein	2.1038	1.55673e-07
MSMEG_2310	MSMEG_2310	monooxygenase	2.0932	6.3856e-39
MSMEG_4881	MSMEG_4881	methylmalonyl-CoA mutase, N-terminus of large subunit	2.0847	1.86227e-07
MSMEG_3667	MSMEG_3667	para-nitrobenzyl esterase	2.0423	1.36598e-27
MSMEG_2751	MSMEG_2751	hypothetical protein	2.0418	3.44292e-09
MSMEG_1479	MSMEG_1479	methyltransferase, putative, family protein	2.0349	5.1974e-28
MSMEG_2311	MSMEG_2311	conserved hypothetical protein	2.0347	1.57839e-19
MSMEG_1131	MSMEG_1131	tryptophan-rich sensory protein	2.028	3.87508e-63
MSMEG_4777	MSMEG_4777	conserved hypothetical protein	2.0216	0.0014866
MSMEG_4778	MSMEG_4778	putative thiolase	2.0104	1.87477e-05
MSMEG_4282	MSMEG_4282	conserved hypothetical protein	2.0007	1.86037e-17
MSMEG_1030	MSMEG_1030	monooxygenase	1.9942	2.50079e-35
MSMEG_2555	MSMEG_2555	hypothetical protein	1.9869	8.25657e-05
MSMEG_4969	MSMEG_4969	two-component system response regulator	1.9743	1.67848e-14
MSMEG_3321	MSMEG_3321	ATP/GTP-binding protein	1.9557	6.4586e-13
MSMEG_5485	MSMEG_5485	molybdopterin biosynthesis protein	1.9523	3.42588e-36
MSMEG_3589	MSMEG_3589	conserved hypothetical protein	1.947	0.00689655
MSMEG_1904	MSMEG_1904	acyl-coA dehydrogenase	1.9393	3.31418e-13
pcaH	MSMEG_2601	protocatechuate 3,4-dioxygenase, beta subunit	1.9342	4.5969e-14
MSMEG_3536	MSMEG_3536	sugar transport protein	1.9222	2.64799e-30
MSMEG_4845	MSMEG_4845	putative acyl-coA dehydrogenase	1.9218	1.24064e-05
MSMEG_4867	MSMEG_4867	2-hydroxy-6-ketonona-2,4-dienedoic acid hydrolase	1.9202	0.00151969
MSMEG_3617	MSMEG_3617	hypothetical protein	1.9152	0.00270142
MSMEG_4844	MSMEG_4844	acyl-coA dehydrogenase	1.9043	3.46752e-06
MSMEG_5072	MSMEG_5072	extracytoplasmic function alternative sigma factor	1.8929	1.79673e-42
MSMEG_4839	MSMEG_4839	carboxymuconolactone decarboxylase	1.8888	0.000108955
MSMEG_1905	MSMEG_1905	acyl-coA dehydrogenase protein	1.8776	9.87314e-09
MSMEG_6441	MSMEG_6441	transcriptional regulator, TetR family protein	1.8748	3.25521e-32
MSMEG_1886	MSMEG_1886	Fatty acid desaturase	1.8402	1.38665e-34
MSMEG_4961	MSMEG_4961	hypothetical protein	1.8261	1.70584e-05
MSMEG_2992	MSMEG_2992	putative acyl-coA dehydrogenase	1.8116	0.000186344
MSMEG_6303	MSMEG_6303	para-nitrobenzyl esterase	1.8113	1.40853e-13
MSMEG_0095	MSMEG_0095	methyltransferase	1.8056	1.02704e-33
MSMEG_2556	MSMEG_2556	beta-glucosidase	1.8	1.12281e-18
MSMEG_3680	MSMEG_3680	hypothetical protein	1.7994	1.98487e-09
MSMEG_4970	MSMEG_4970	hypothetical protein	1.7863	3.88639e-11
katG	MSMEG_3461	catalase/peroxidase HPI	1.7721	3.05145e-32
MSMEG_5071	MSMEG_5071	conserved hypothetical protein	1.7671	3.88714e-29
MSMEG_1878	MSMEG_1878	S30AE family protein	1.7553	3.77194e-09
MSMEG_5176	MSMEG_5176	methyltransferase type 11	1.7499	4.5883e-14
MSMEG_6440	MSMEG_6440	monooxygenase, flavin-binding family protein	1.7471	1.39293e-44
MSMEG_3041	MSMEG_3041	thiopurine S-methyltransferase (tpmt) superfamily protein	1.7371	2.166e-13
MSMEG_1380	MSMEG_1380	transcriptional regulator	1.7293	1.28277e-10
MSMEG_6209	MSMEG_6209	conserved hypothetical protein	1.7239	5.30635e-15
pcaB	MSMEG_2603	3-carboxy-cis,cis-muconate cycloisomerase	1.7144	1.1781e-11
MSMEG_5179	MSMEG_5179	DoxX subfamily protein, putative	1.6804	1.60575e-07
MSMEG_5177	MSMEG_5177	regulatory protein, TetR	1.6778	8.75792e-13
MSMEG_5497	MSMEG_5497	conserved hypothetical protein	1.6751	3.66063e-11
MSMEG_3454	MSMEG_3454	hypothetical protein	1.6733	2.14517e-14
MSMEG_3465	MSMEG_3465	acyl-CoA synthase	1.6572	3.61554e-29
MSMEG_0777	MSMEG_0777	F420-dependent glucose-6-phosphate dehydrogenase	1.6451	1.3616e-10
MSMEG_2159	MSMEG_2159	conserved hypothetical protein	1.6426	3.17981e-06
sppA	MSMEG_1476	signal peptide peptidase SppA, 67K type	1.6398	1.78895e-19
MSMEG_4707	MSMEG_4707	non-heme bromoperoxidase BPO-A2	1.6329	2.32599e-23
MSMEG_4823	MSMEG_4823	cytochrome p450	1.6191	3.0053e-05
MSMEG_4866	MSMEG_4866	3-(3-hydroxy-phenyl)propionate hydroxylase	1.5786	0.0012074
MSMEG_5484	MSMEG_5484	conserved hypothetical protein	1.5737	2.21798e-10
MSMEG_3902	MSMEG_3902	ATPase, AAA family protein	1.5696	2.29963e-27
MSMEG_2752	MSMEG_2752	sigma factor SigB	1.5673	7.61166e-26
MSMEG_6253	MSMEG_6253	fur family protein transcriptional regulator	1.5641	1.07858e-17
MSMEG_1794	MSMEG_1794	dehydrogenase	1.5552	2.05441e-37
MSMEG_5512	MSMEG_5512	magnesium chelatase	1.55	9.20111e-24
MSMEG_5496	MSMEG_5496	MscS Mechanosensitive ion channel	1.5461	6.71235e-30
MSMEG_5011	MSMEG_5011	hypothetical protein	1.5386	2.51047e-05
MSMEG_4809	MSMEG_4809	Rieske [2Fe-2S] domain, putative	1.5303	0.00797218
MSMEG_5434	MSMEG_5434	hypothetical protein	1.5234	6.57762e-06
MSMEG_5178	MSMEG_5178	integral membrane protein	1.5181	5.74003e-18
MSMEG_6139	MSMEG_6139	putative HTH-type transcriptional regulator	1.5161	3.49362e-11
MSMEG_3462	MSMEG_3462	oxidoreductase	1.5121	5.25526e-08
MSMEG_1475	MSMEG_1475	conserved hypothetical protein	1.5117	1.67719e-14
MSMEG_4056	MSMEG_4056	conserved secreted protein	1.502	0.00046668
MSMEG_4863	MSMEG_4863	conserved hypothetical protein	1.4966	8.82845e-05
MSMEG_5069	MSMEG_5069	sec-independent translocase	1.4759	2.49897e-20
MSMEG_2034	MSMEG_2034	aryl-alcohol dehydrogenase	1.4758	0.000191805
MSMEG_1774	MSMEG_1774	conserved hypothetical protein	1.4729	1.91302e-24
MSMEG_5352	MSMEG_5352	conserved hypothetical protein	1.4514	6.72523e-07
MSMEG_3581	MSMEG_3581	FabG protein	1.4513	0.000634205
MSMEG_5070	MSMEG_5070	Trypsin	1.4499	1.83894e-29
MSMEG_2669	MSMEG_2669	hydrolase	1.4467	8.09431e-09
MSMEG_5511	MSMEG_5511	von Willebrand factor, type A	1.4442	5.11869e-22
MSMEG_1903	MSMEG_1903	caib/baif family protein	1.4389	1.08668e-11
pcaG	MSMEG_2602	protocatechuate 3,4-dioxygenase, alpha subunit	1.4382	1.34327e-06
MSMEG_0093	MSMEG_0093	methyltransferase	1.4343	5.73652e-22
MSMEG_1790	MSMEG_1790	conserved hypothetical protein	1.4292	5.03356e-19
MSMEG_1919	MSMEG_1919	Transcription factor WhiB	1.4195	9.57377e-10
MSMEG_1362	MSMEG_1362	conserved hypothetical protein	1.4102	1.92717e-07
MSMEG_4843	MSMEG_4843	conserved hypothetical protein	1.409	0.00242087
MSMEG_2991	MSMEG_2991	permease of the major facilitator superfamily protein	1.4074	5.7829e-09
MSMEG_1291	MSMEG_1291	putative oxidoreductase	1.4004	1.03328e-13
MSMEG_0416	MSMEG_0416	hypothetical protein	1.3839	4.05726e-08
MSMEG_3615	MSMEG_3615	zinc-binding alcohol dehydrogenase family protein	1.3786	3.82417e-11
MSMEG_4800	MSMEG_4800	3-oxoacyl-(acyl-carrier-protein) reductase, putative	1.3764	0.00520708
MSMEG_2115	MSMEG_2115	conserved hypothetical protein	1.3759	1.72221e-23
MSMEG_4879	MSMEG_4879	conserved hypothetical protein	1.3706	0.00172134
MSMEG_2516	MSMEG_2516	putative oxidoreductase	1.3704	2.2728e-12
MSMEG_5028	MSMEG_5028	HIT family protein	1.3703	5.19191e-11
uvrC	MSMEG_3078	excinuclease ABC, C subunit	1.3677	1.41241e-15
MSMEG_6235	MSMEG_6235	thiopurine S-methyltransferase (tpmt) superfamily protein	1.3662	8.81093e-19
MSMEG_0179	MSMEG_0179	transcriptional regulator, GntR family protein	1.3592	7.32306e-11
MSMEG_4247	MSMEG_4247	probable conserved integral membrane protein	1.3584	1.52686e-26
MSMEG_5994	MSMEG_5994	putative acyl-coA dehydrogenase	1.3559	7.64813e-05
MSMEG_1887	MSMEG_1887	hypothetical protein	1.3537	6.90974e-10
MSMEG_4880	MSMEG_4880	methylmalonyl-CoA mutase C-terminal domain protein	1.353	0.00519287
MSMEG_2688	MSMEG_2688	antibiotic biosynthesis monooxygenase domain protein	1.3508	4.37014e-09
MSMEG_2958	MSMEG_2958	conserved hypothetical protein	1.3496	3.75287e-19
MSMEG_5504	MSMEG_5504	conserved secreted protein	1.3489	6.02867e-09
MSMEG_5559	MSMEG_5559	metabolite/sugar transport protein	1.3461	5.4171e-19
MSMEG_5505	MSMEG_5505	conserved hypothetical protein	1.3378	5.79023e-13
MSMEG_5773	MSMEG_5773	fatty acid desaturase	1.3243	4.01036e-21
MSMEG_5343	MSMEG_5343	conserved hypothetical protein	1.3232	1.45443e-07
MSMEG_5501	MSMEG_5501	hypothetical protein	1.3205	6.17794e-12
MSMEG_3804	MSMEG_3804	conserved hypothetical protein	1.3174	3.09215e-07
MSMEG_2694	MSMEG_2694	transcriptional regulator, XRE family protein	1.3085	2.33981e-12
MSMEG_2112	MSMEG_2112	secreted protein	1.3083	2.3014e-23
MSMEG_5487	MSMEG_5487	sensor histidine kinase	1.301	4.1815e-23
MSMEG_4773	MSMEG_4773	amidohydrolase family protein	1.3001	0.000270264
MSMEG_0918	MSMEG_0918	transcriptional regulator, XRE family protein	1.2999	5.8438e-06
glgB	MSMEG_4918	1,4-alpha-glucan branching enzyme	1.2953	2.41327e-24
MSMEG_5868	MSMEG_5868	hypothetical protein	1.2916	1.34153e-09
MSMEG_3460	MSMEG_3460	ferric uptake regulation protein	1.2913	5.57862e-12
MSMEG_0536	MSMEG_0536	intracellular protease, PfpI family protein	1.2893	2.03072e-17
lon	MSMEG_3582	ATP-dependent protease La	1.2893	2.91039e-08
MSMEG_4808	MSMEG_4808	amidohydrolase family protein	1.2869	0.00346593
MSMEG_3558	MSMEG_3558	carboxymethylenebutenolidase	1.2832	0.000107888
MSMEG_4874	MSMEG_4874	putative acyl-coA dehydrogenase	1.2832	0.000793378
MSMEG_3322	MSMEG_3322	hypothetical protein	1.2711	0.00291928
MSMEG_2644	MSMEG_2644	putative hydrolase	1.2699	4.45901e-14
MSMEG_4280	MSMEG_4280	short chain dehydrogenase	1.2678	1.84228e-15
dehII	MSMEG_3450	haloacid dehalogenase, type II	1.2558	6.73703e-07
MSMEG_6580	MSMEG_6580	transcriptional regulator family protein	1.2553	1.46383e-08
MSMEG_1802	MSMEG_1802	ChaB protein	1.253	3.5466e-07
malQ	MSMEG_3673	4-alpha-glucanotransferase	1.249	1.95952e-24
MSMEG_2686	MSMEG_2686	conserved hypothetical protein	1.2464	9.67774e-06
pcaC	MSMEG_2604	4-carboxymuconolactone decarboxylase	1.2464	0.0014241
MSMEG_5267	MSMEG_5267	glutaryl-CoA dehydrogenase	1.246	1.15706e-14
MSMEG_4049	MSMEG_4049	sugar transporter, permease protein	1.2459	3.2942e-06
MSMEG_6291	MSMEG_6291	D-amino-acid dehydrogenase	1.2436	2.10204e-11
MSMEG_5245	MSMEG_5245	universal stress protein family protein	1.241	1.07431e-19
MSMEG_2687	MSMEG_2687	carveol dehydrogenase	1.2409	1.08988e-12
MSMEG_4470	MSMEG_4470	ABC transporter	1.238	1.87694e-16
MSMEG_4765	MSMEG_4765	transcriptional regulator, MerR family protein	1.2374	6.27709e-10
MSMEG_6766	MSMEG_6766	ABC transporter, ATP-binding protein, NodI family protein	1.2327	4.77937e-13
MSMEG_2612	MSMEG_2612	conserved hypothetical protein	1.2234	3.02243e-17
MSMEG_3022	MSMEG_3022	transglycosylase associated protein	1.2205	5.01305e-14
MSMEG_4820	MSMEG_4820	conserved hypothetical protein	1.2176	0.00740099
MSMEG_4837	MSMEG_4837	amidohydrolase 2	1.2171	0.00490369
hslR	MSMEG_3455	heat shock protein 15	1.2159	3.49651e-12
MSMEG_2941	MSMEG_2941	NAD dependent epimerase/dehydratase family protein	1.2145	1.44127e-09
MSMEG_1114	MSMEG_1114	short chain dehydrogenase	1.2105	2.93164e-07
MSMEG_2611	MSMEG_2611	pyridine nucleotide-disulphide oxidoreductase family protein	1.2094	8.1973e-20
MSMEG_4048	MSMEG_4048	cyclase	1.2084	1.09436e-08
MSMEG_2643	MSMEG_2643	conserved hypothetical protein	1.2079	1.59696e-09
MSMEG_1783	MSMEG_1783	hypothetical protein	1.207	0.000123468
MSMEG_4968	MSMEG_4968	two-component system sensor kinase	1.2063	1.61333e-06
glgX	MSMEG_6507	glycogen debranching enzyme GlgX	1.2037	5.31456e-15
MSMEG_2511	MSMEG_2511	siderophore utilization protein	1.2016	2.93318e-14
MSMEG_3551	MSMEG_3551	linalool 8-monooxygenase	1.1951	5.3459e-06
MSMEG_4902	MSMEG_4902	metal-dependent hydrolase of the beta-lactamase superfamily protein III	1.1941	1.16198e-21
MSMEG_0356	MSMEG_0356	acetyltransferase	1.1921	0.00011707
MSMEG_0757	MSMEG_0757	hypothetical protein	1.189	1.7867e-05
MSMEG_5567	MSMEG_5567	transcriptional regulator, TetR family protein	1.1882	0.00329947
MSMEG_2224	MSMEG_2224	acetyl-CoA C-acyltransferase	1.1864	4.14257e-07
MSMEG_0304	MSMEG_0304	acyl-CoA synthase	1.1863	9.89995e-11
MSMEG_2343	MSMEG_2343	methylesterase	1.186	2.79878e-18
MSMEG_6606	MSMEG_6606	hypothetical protein	1.1853	3.36699e-14
MSMEG_3079	MSMEG_3079	conserved hypothetical protein	1.1791	1.08405e-14
MSMEG_3304	MSMEG_3304	succinate semialdehyde dehydrogenase	1.1768	5.21477e-20
kdpB	MSMEG_5393	K+-transporting ATPase, B subunit	1.174	5.46326e-05
MSMEG_4499	MSMEG_4499	hypothetical protein	1.174	0.000490098
add	MSMEG_1676	adenosine deaminase	1.1738	1.60268e-13
MSMEG_5246	MSMEG_5246	conserved hypothetical protein	1.1691	1.49854e-18
MSMEG_0762	MSMEG_0762	cytochrome P450 FAS1	1.1662	4.20634e-14
MSMEG_5774	MSMEG_5774	tRNA-dihydrouridine synthase, putative	1.1651	1.47545e-18
MSMEG_1950	MSMEG_1950	conserved hypothetical protein	1.1629	2.37646e-07
MSMEG_5990	MSMEG_5990	lipid-transfer protein	1.161	0.00481178
MSMEG_1696	MSMEG_1696	regulatory protein, MarR	1.1596	9.62762e-05
MSMEG_3148	MSMEG_3148	conserved hypothetical protein	1.1552	6.0438e-13
MSMEG_1477	MSMEG_1477	major facilitator superfamily protein	1.1489	8.3949e-22
xfp	MSMEG_3611	D-xylulose 5-phosphate/D-fructose 6-phosphate phosphoketolase	1.1483	1.04317e-16
MSMEG_4992	MSMEG_4992	hypothetical protein	1.1458	0.00464123
MSMEG_4973	MSMEG_4973	glyoxalase/bleomycin resistance protein/dioxygenase	1.1452	4.49181e-09
MSMEG_2942	MSMEG_2942	glyoxalase/bleomycin resistance protein/dioxygenase superfamily protein	1.1439	1.99361e-08
MSMEG_3283	MSMEG_3283	membrane transport protein	1.1396	5.08939e-13
MSMEG_3616	MSMEG_3616	integral membrane protein	1.1382	9.33227e-14
MSMEG_1101	MSMEG_1101	hypothetical protein	1.137	2.53208e-05
MSMEG_4774	MSMEG_4774	AMP-dependent synthetase and ligase	1.1331	0.00327627
surE	MSMEG_6820	acid phosphatase SurE	1.1319	8.00611e-08
MSMEG_4633	MSMEG_4633	peptidase S9, prolyl oligopeptidase	1.1245	4.21871e-13
MSMEG_4812	MSMEG_4812	respiratory-chain NADH dehydrogenase domain, 51 kda subunit	1.1216	0.00604424
MSMEG_3254	MSMEG_3254	RDD family protein, putative	1.114	4.85121e-21
MSMEG_4720	MSMEG_4720	conserved hypothetical protein	1.1119	9.10044e-10
MSMEG_3658	MSMEG_3658	conserved hypothetical protein	1.1115	0.00533766
MSMEG_4807	MSMEG_4807	amidohydrolase family protein	1.1088	0.00750051
MSMEG_5275	MSMEG_5275	permease of the major facilitator superfamily protein	1.1074	2.98619e-13
MSMEG_2390	MSMEG_2390	hydrolase, NUDIX family protein	1.1071	3.09633e-16
MSMEG_3806	MSMEG_3806	conserved hypothetical protein	1.1071	1.82501e-10
MSMEG_1695	MSMEG_1695	phosphoglucomutase/phosphomannomutase	1.0956	2.12122e-17
MSMEG_3289	MSMEG_3289	gp61 protein	1.0944	6.00382e-18
MSMEG_1098	MSMEG_1098	acyl-CoA synthase	1.0943	1.50541e-05
MSMEG_3682	MSMEG_3682	conserved hypothetical protein	1.094	5.78496e-07
MSMEG_3410	MSMEG_3410	transcriptional regulator, TetR family protein	1.0893	0.00275342
MSMEG_1951	MSMEG_1951	conserved domain protein	1.0855	8.07959e-11
ilvA	MSMEG_3183	threonine dehydratase	1.0795	5.19677e-15
MSMEG_0887	MSMEG_0887	conserved hypothetical protein	1.0771	3.3574e-08
MSMEG_4370	MSMEG_4370	regulatory protein	1.0761	3.04603e-11
MSMEG_6254	MSMEG_6254	hypothetical protein	1.0743	6.14669e-08
MSMEG_4050	MSMEG_4050	hypothetical protein	1.0724	0.00207757
MSMEG_3255	MSMEG_3255	DoxX subfamily protein, putative	1.0685	1.41212e-19
MSMEG_5153	MSMEG_5153	conserved hypothetical protein	1.0655	3.95414e-13
MSMEG_6233	MSMEG_6233	conserved hypothetical protein	1.0638	6.77226e-09
msrA	MSMEG_6477	methionine-S-sulfoxide reductase	1.0583	2.0177e-11
MSMEG_0695	MSMEG_0695	isoniazid inductible protein IniA	1.0565	1.65134e-13
MSMEG_3040	MSMEG_3040	beta-lactamase	1.0531	1.52496e-14
MSMEG_6922	MSMEG_6922	transporter, major facilitator family protein	1.0506	2.64307e-11
MSMEG_0888	MSMEG_0888	conserved hypothetical protein	1.0481	0.0001575
MSMEG_0761	MSMEG_0761	conserved domain protein	1.0458	2.68666e-06
MSMEG_3305	MSMEG_3305	integral membrane protein DUF6	1.0457	6.31195e-10
MSMEG_5838	MSMEG_5838	TetR-family protein transcriptional regulator	1.0438	2.47571e-06
MSMEG_6765	MSMEG_6765	ABC-2 type transporter superfamily protein	1.0389	4.21159e-07
MSMEG_4469	MSMEG_4469	cobalt transport protein	1.0311	1.02658e-07
MSMEG_6751	MSMEG_6751	hypothetical protein	1.0293	0.0053364
MSMEG_1789	MSMEG_1789	conserved hypothetical protein	1.0265	1.0468e-19
MSMEG_5342	MSMEG_5342	conserved hypothetical protein	1.0215	3.04446e-16
MSMEG_3419	MSMEG_3419	hypothetical protein	1.0169	1.62411e-17
MSMEG_5996	MSMEG_5996	acetyl-CoA acetyltransferase	1.0158	0.000395614
MSMEG_3149	MSMEG_3149	conserved hypothetical protein	1.015	9.17857e-16
MSMEG_6607	MSMEG_6607	hypothetical protein	1.0133	6.40002e-12
MSMEG_1631	MSMEG_1631	DNA-binding protein	1.0133	0.000706886
wrbA	MSMEG_2375	NAD(P)H:quinone oxidoreductase, type IV	1.0121	3.23551e-13
MSMEG_3137	MSMEG_3137	oxidoreductase	1.012	5.46401e-10
MSMEG_3385	MSMEG_3385	hypothetical protein	1.0108	0.00391399
MSMEG_3530	MSMEG_3530	conserved hypothetical protein	1.0091	1.15507e-05
MSMEG_5345	MSMEG_5345	glycosyl hydrolases family protein 16	1.0083	6.42487e-14
MSMEG_2744	MSMEG_2744	thymidylate synthase	1.0065	3.84384e-07
MSMEG_2175	MSMEG_2175	nitrilotriacetate monooxygenase component A	1.0005	0.000141

## Sheet: Dataset S1F wt + SDS vs wt.DOWN
Gene name	Gene ID	Product	Fold change (log2)	P-value
MSMEG_6241	MSMEG_6241	ATPase associated with various cellular activities, AAA-5	-5.5362	1.25079e-24
MSMEG_6242	MSMEG_6242	alcohol dehydrogenase, iron-containing	-5.3726	5.50308e-26
MSMEG_0116	MSMEG_0116	taurine import ATP-binding protein TauB	-5.0144	8.18386e-39
MSMEG_0114	MSMEG_0114	extracellular solute-binding protein, family protein 3	-4.9507	1.75782e-51
MSMEG_5302	MSMEG_5302	aerobic C4-dicarboxylate transport protein	-4.8957	5.86988e-80
MSMEG_4536	MSMEG_4536	conserved hypothetical protein	-4.4297	7.03654e-38
MSMEG_0113	MSMEG_0113	taurine transport system permease protein TauC	-4.3449	6.07646e-17
MSMEG_4396	MSMEG_4396	isochorismatase hydrolase	-4.314	1.45986e-54
groL	MSMEG_0880	chaperonin GroL	-4.248	2.06031e-59
MSMEG_5575	MSMEG_5575	repressor	-4.2369	2.27627e-28
MSMEG_6758	MSMEG_6758	transport integral membrane protein	-4.1649	5.27588e-84
MSMEG_6307	MSMEG_6307	glutamine-binding periplasmic protein/glutamine transport system permease protein	-4.063	7.26084e-72
xylA	MSMEG_6021	xylose isomerase	-3.9295	4.12274e-12
MSMEG_5576	MSMEG_5576	D-mannonate oxidoreductase	-3.8805	6.27883e-59
MSMEG_4533	MSMEG_4533	sulfate-binding protein	-3.8234	2.1218e-88
MSMEG_0549	MSMEG_0549	ABC transporter, permease protein	-3.7847	2.01092e-18
MSMEG_0551	MSMEG_0551	ABC nitrate/sulfonate/bicarbonate transporter, ATPase subunit	-3.7626	2.36287e-36
MSMEG_0550	MSMEG_0550	sulfonate binding protein	-3.7594	2.26396e-36
MSMEG_5574	MSMEG_5574	substrate binding protein	-3.7447	1.16159e-37
groS	MSMEG_1582	chaperonin GroS	-3.737	5.9624e-24
MSMEG_5507	MSMEG_5507	hypothetical protein	-3.709	5.74455e-14
groL	MSMEG_1583	chaperonin GroL	-3.7029	2.74813e-68
MSMEG_4385	MSMEG_4385	ABC transporter oligopeptide binding protein	-3.6841	3.27098e-30
cysT	MSMEG_4532	sulfate ABC transporter, permease protein CysT	-3.6574	2.80233e-67
MSMEG_5789	MSMEG_5789	putative thiosulfate sulfurtransferase	-3.6555	9.95063e-65
MSMEG_5790	MSMEG_5790	SseC protein	-3.638	3.01367e-60
glpK	MSMEG_6759	glycerol kinase	-3.6197	2.50415e-75
MSMEG_6309	MSMEG_6309	ABC transporter, ATP-binding protein	-3.6196	1.56173e-31
MSMEG_0055	MSMEG_0055	hypothetical protein	-3.6192	1.24873e-29
MSMEG_2650	MSMEG_2650	acyl-CoA dehydrogenase	-3.6094	3.46362e-22
MSMEG_5573	MSMEG_5573	sugar ABC transporter permease protein	-3.582	1.57847e-24
MSMEG_0932	MSMEG_0932	ROK family protein	-3.577	2.4227e-86
MSMEG_6240	MSMEG_6240	conserved hypothetical protein	-3.4796	5.52504e-16
MSMEG_0556	MSMEG_0556	ABC transporter, nucleotide binding/ATPase protein	-3.467	5.28778e-08
MSMEG_1543	MSMEG_1543	eptc-inducible aldehyde dehydrogenase	-3.357	6.43442e-46
MSMEG_5478	MSMEG_5478	hydroxypyruvate isomerase, putative	-3.3434	3.40733e-05
MSMEG_0879	MSMEG_0879	hypothetical protein	-3.3366	0.00126311
MSMEG_6761	MSMEG_6761	glycerol-3-phosphate dehydrogenase 2	-3.2927	9.50335e-63
MSMEG_4387	MSMEG_4387	ABC transporter permease protein	-3.2828	7.9428e-14
MSMEG_6020	MSMEG_6020	D-xylose-binding periplasmic protein	-3.2697	2.16283e-15
MSMEG_6179	MSMEG_6179	acetyl-coenzyme A synthetase	-3.2472	2.20219e-44
MSMEG_6027	MSMEG_6027	major facilitator superfamily protein MFS_1	-3.2092	1.00313e-08
MSMEG_0531	MSMEG_0531	putative acyl-CoA dehydrogenase	-3.2068	1.38214e-28
MSMEG_3095	MSMEG_3095	D-ribose-binding periplasmic protein	-3.1775	1.77038e-17
MSMEG_2651	MSMEG_2651	alkanesulfonate monooxygenase family protein	-3.134	2.37975e-46
cysW	MSMEG_4531	sulfate ABC transporter, permease protein CysW	-3.1225	7.0234e-51
MSMEG_0532	MSMEG_0532	transcriptional regulator, TetR family protein	-3.0937	3.47736e-10
MSMEG_5572	MSMEG_5572	sugar ABC transporter permease protein	-3.0615	4.56179e-21
MSMEG_0131	MSMEG_0131	AMP-binding enzyme, putative	-3.0587	1.36153e-27
MSMEG_4386	MSMEG_4386	ABC transporter permease protein	-3.0471	9.02491e-14
MSMEG_0727	MSMEG_0727	hypothetical protein	-3.0212	0.000171676
MSMEG_0555	MSMEG_0555	ABC transporter permease protein	-3.0202	2.71973e-06
MSMEG_3094	MSMEG_3094	oxidoreductase, zinc-binding dehydrogenase family protein	-3.0169	4.93849e-17
MSMEG_0331	MSMEG_0331	transcriptional regulator, LuxR family protein	-2.9878	5.65964e-07
ptsI	MSMEG_0088	phosphoenolpyruvate-protein phosphotransferase	-2.9631	5.24134e-20
MSMEG_5788	MSMEG_5788	integral membrane protein	-2.9315	1.50358e-50
MSMEG_3854	MSMEG_3854	putative aliphatic sulfonates transport permease protein SsuC	-2.9081	1.62252e-05
MSMEG_4388	MSMEG_4388	ABC transporter ATP-binding protein	-2.9055	3.23007e-17
aroK	MSMEG_0453	shikimate kinase	-2.9023	4.52989e-10
MSMEG_4529	MSMEG_4529	secreted protein	-2.8962	1.36126e-13
MSMEG_6018	MSMEG_6018	xylose transport system permease protein XylH	-2.8705	9.54893e-14
MSMEG_3735	MSMEG_3735	YtnM protein	-2.8581	3.47009e-29
MSMEG_0781	MSMEG_0781	amino acid permease	-2.8365	4.34512e-16
MSMEG_0330	MSMEG_0330	transcriptional regulator, LuxR family protein	-2.8296	4.18727e-09
MSMEG_0443	MSMEG_0443	hydrolase, carbon-nitrogen family protein	-2.8016	8.4584e-13
MSMEG_6239	MSMEG_6239	1,3-propanediol dehydrogenase	-2.7887	5.60713e-15
MSMEG_3959	MSMEG_3959	transcriptional regulator	-2.7802	4.5429e-13
MSMEG_5280	MSMEG_5280	cysteine dioxygenase type I superfamily protein	-2.7786	1.96074e-20
MSMEG_2258	MSMEG_2258	conserved hypothetical protein	-2.7724	2.01552e-05
MSMEG_0554	MSMEG_0554	ABC transporter permease protein, putative	-2.7662	3.36267e-06
MSMEG_4528	MSMEG_4528	phosphoadenosine phosphosulfate reductase	-2.7358	7.33567e-54
MSMEG_0076	MSMEG_0076	antigen MTB48	-2.6885	1.07711e-38
MSMEG_0132	MSMEG_0132	conserved hypothetical protein	-2.6602	5.21252e-34
MSMEG_3093	MSMEG_3093	putative sugar kinase protein	-2.6596	5.91464e-16
MSMEG_1597	MSMEG_1597	Transcription factor WhiB	-2.6595	9.06771e-12
MSMEG_3092	MSMEG_3092	transcriptional regulator, sugar-binding family protein	-2.6591	1.54602e-12
MSMEG_1544	MSMEG_1544	PduO protein	-2.6545	1.35259e-12
MSMEG_6584	MSMEG_6584	acyl-CoA dehydrogenase	-2.6535	1.23757e-15
MSMEG_0078	MSMEG_0078	hypothetical protein	-2.6425	3.77967e-36
MSMEG_4389	MSMEG_4389	monooxygenase, NtaA/SnaA/SoxA family protein	-2.633	8.66502e-15
MSMEG_5502	MSMEG_5502	hypothetical protein	-2.6257	1.97892e-18
MSMEG_5765	MSMEG_5765	globin	-2.6103	0.00114215
MSMEG_1422	MSMEG_1422	conserved hypothetical protein	-2.607	1.11615e-32
MSMEG_0133	MSMEG_0133	ABC-transporter integral membrane protein	-2.6069	1.6632e-25
MSMEG_5571	MSMEG_5571	ABC transporter ATP-binding protein	-2.5978	5.97716e-22
MSMEG_0599	MSMEG_0599	acyl-CoA synthase	-2.5947	3.41241e-19
MSMEG_5051	MSMEG_5051	major facilitator superfamily protein	-2.5902	3.24308e-29
MSMEG_0089	MSMEG_0089	chromosome condensation protein	-2.5723	6.12312e-06
MSMEG_0130	MSMEG_0130	transcriptional regulator, GntR family protein	-2.5596	7.88819e-06
MSMEG_6238	MSMEG_6238	putative two-component system sensor kinase	-2.5578	3.75972e-11
MSMEG_0444	MSMEG_0444	agmatine deiminase	-2.5359	4.28886e-12
MSMEG_0077	MSMEG_0077	hypothetical protein	-2.5243	5.03741e-18
MSMEG_1548	MSMEG_1548	propanediol utilization: dehydratase, medium subunit	-2.5233	6.69257e-23
MSMEG_0780	MSMEG_0780	phosphotransferase enzyme family protein	-2.5103	3.07729e-05
MSMEG_1547	MSMEG_1547	glycerol dehydratase large subunit	-2.4987	4.38096e-29
MSMEG_1371	MSMEG_1371	conserved hypothetical protein	-2.4946	0.00674492
MSMEG_6694	MSMEG_6694	conserved domain protein	-2.4903	0.000316954
MSMEG_0092	MSMEG_0092	probable transcriptional regulatory protein	-2.4859	2.35554e-26
MSMEG_2981	MSMEG_2981	branched-chain amino acid ABC-type transport system, permease component	-2.4694	1.27408e-09
MSMEG_1420	MSMEG_1420	probable transcriptional regulatory protein	-2.4669	1.2276e-08
MSMEG_1550	MSMEG_1550	PduH protein	-2.4585	4.66841e-06
MSMEG_6585	MSMEG_6585	acyl-CoA dehydrogenase	-2.4556	2.79929e-15
MSMEG_4728	MSMEG_4728	condensation domain protein	-2.4456	4.44774e-21
MSMEG_2982	MSMEG_2982	putative periplasmic binding protein	-2.4456	5.15629e-18
MSMEG_4271	MSMEG_4271	conserved hypothetical protein	-2.4422	3.82148e-15
MSMEG_0881	MSMEG_0881	conserved hypothetical protein	-2.4422	4.04022e-05
MSMEG_0048	MSMEG_0048	pyridoxamine 5'-phosphate oxidase family protein	-2.4414	8.64616e-17
MSMEG_4731	MSMEG_4731	acyl-CoA synthase	-2.4408	3.16927e-16
MSMEG_5421	MSMEG_5421	hypothetical protein	-2.4398	1.90811e-14
MSMEG_1419	MSMEG_1419	conserved hypothetical protein	-2.4366	9.52006e-07
MSMEG_1423	MSMEG_1423	radical SAM domain protein	-2.4335	1.56639e-35
cysA	MSMEG_4530	sulfate ABC transporter, ATP-binding protein	-2.422	3.68316e-42
MSMEG_4391	MSMEG_4391	acyl-CoA dehydrogenase-family protein	-2.4165	2.7764e-13
MSMEG_1156	MSMEG_1156	dihydrodipicolinate synthetase	-2.4147	1.03684e-13
MSMEG_5577	MSMEG_5577	fructokinase	-2.4105	4.62282e-12
MSMEG_4661	MSMEG_4661	sugar kinase, ribokinase family protein	-2.4088	2.67168e-10
MSMEG_6019	MSMEG_6019	ABC-type sugar transport system ATPase component	-2.3968	1.12614e-07
MSMEG_0546	MSMEG_0546	conserved hypothetical protein	-2.3933	2.70374e-10
MSMEG_4527	MSMEG_4527	ferredoxin sulfite reductase	-2.3916	4.56232e-43
MSMEG_0553	MSMEG_0553	probable sugar ABC transporter, substrate-binding protein, putative	-2.3906	6.65378e-09
MSMEG_0134	MSMEG_0134	virulence factor Mce family protein	-2.39	3.24093e-13
MSMEG_4856	MSMEG_4856	cytochrome P450	-2.3845	5.5262e-12
MSMEG_6686	MSMEG_6686	glutaryl-CoA dehydrogenase	-2.3824	6.34207e-15
MSMEG_2457	MSMEG_2457	hypothetical protein	-2.3821	0.000127049
MSMEG_0164	MSMEG_0164	transmembrane transport protein	-2.3759	0.00849285
MSMEG_1421	MSMEG_1421	hypothetical protein	-2.345	1.17572e-13
MSMEG_4727	MSMEG_4727	mycocerosic acid synthase	-2.331	2.3381e-15
MSMEG_5477	MSMEG_5477	2-hydroxy-3-oxopropionate reductase	-2.3289	0.000102483
MSMEG_5021	MSMEG_5021	alcohol dehydrogenase, zinc-containing	-2.3248	0.000854846
MSMEG_1546	MSMEG_1546	coenzyme B12-dependent glycerol dehydrogenase small subunit	-2.3118	3.35338e-22
MSMEG_0365	MSMEG_0365	conserved hypothetical protein	-2.3003	2.0267e-32
MSMEG_0473	MSMEG_0473	transcriptional regulator, LuxR family protein	-2.3001	3.51189e-06
MSMEG_0020	MSMEG_0020	Periplasmic binding protein	-2.2998	1.65339e-15
MSMEG_1841	MSMEG_1841	rubredoxin	-2.2993	0.00371786
MSMEG_6022	MSMEG_6022	xylose repressor, ROK-family protein transcriptional regulator	-2.2823	0.000994286
MSMEG_1159	MSMEG_1159	ABC transporter component A	-2.2797	6.45378e-10
MSMEG_0965	MSMEG_0965	porin	-2.2625	4.14098e-21
MSMEG_2259	MSMEG_2259	carbon starvation protein A	-2.2595	1.53335e-21
MSMEG_0083	MSMEG_0083	membrane-anchored mycosin mycp1	-2.2492	6.45482e-28
MSMEG_6791	MSMEG_6791	3-hydroxybutyryl-CoA dehydrogenase	-2.2473	2.50679e-07
MSMEG_5022	MSMEG_5022	flavin-containing monooxygenase FMO	-2.2423	1.96274e-06
MSMEG_0501	MSMEG_0501	glucosamine-6-phosphate deaminase 1	-2.2337	7.16085e-10
MSMEG_0058	MSMEG_0058	conserved hypothetical protein	-2.2258	8.60149e-22
MSMEG_0293	MSMEG_0293	Rieske [2Fe-2S] domain protein	-2.2225	3.10056e-09
MSMEG_3091	MSMEG_3091	ribose transport ATP-binding protein RbsA	-2.2079	1.15706e-12
MSMEG_6426	MSMEG_6426	conserved hypothetical protein	-2.2027	1.68005e-09
MSMEG_0082	MSMEG_0082	conserved hypothetical protein	-2.2005	1.23908e-27
MSMEG_0087	MSMEG_0087	glucitol operon repressor	-2.1962	7.74197e-10
MSMEG_0057	MSMEG_0057	conserved hypothetical protein	-2.1899	6.1967e-28
MSMEG_0219	MSMEG_0219	RNA polymerase sigma-70 factor, family protein	-2.1828	4.23904e-17
MSMEG_0366	MSMEG_0366	hypothetical protein	-2.1812	5.36904e-16
MSMEG_1157	MSMEG_1157	short chain dehydrogenase	-2.1799	1.98035e-12
MSMEG_5279	MSMEG_5279	conserved hypothetical protein	-2.1743	2.19529e-11
MSMEG_0086	MSMEG_0086	1-phosphofructokinase	-2.173	2.97185e-13
MSMEG_1355	MSMEG_1355	transcriptional regulator, TetR family protein	-2.1628	1.03318e-05
MSMEG_0051	MSMEG_0051	transcription factor WhiB family protein	-2.16	1.44081e-09
MSMEG_1989	MSMEG_1989	phenoxybenzoate dioxygenase beta subunit	-2.1585	0.00899293
MSMEG_4729	MSMEG_4729	conserved hypothetical protein	-2.1529	6.96722e-12
MSMEG_0080	MSMEG_0080	conserved hypothetical protein	-2.1493	1.00576e-18
MSMEG_6689	MSMEG_6689	CAIB/BAIF family protein	-2.1414	5.30518e-08
MSMEG_6446	MSMEG_6446	hypothetical protein	-2.1412	3.22443e-11
MSMEG_1191	MSMEG_1191	hypothetical protein	-2.1389	0.00175891
MSMEG_1158	MSMEG_1158	5-oxovalerate dehydrogenase	-2.1378	6.56985e-17
MSMEG_6033	MSMEG_6033	hypothetical protein	-2.1359	3.08639e-12
aroQ	MSMEG_2532	dehydroquinase dehydratase, type II	-2.1332	3.3692e-08
MSMEG_1154	MSMEG_1154	formyl-coenzyme A transferase	-2.1294	1.40172e-16
MSMEG_2533	MSMEG_2533	hypothetical protein	-2.1272	2.14405e-06
MSMEG_1161	MSMEG_1161	taurine transport system permease protein TauC	-2.1268	0.00332302
MSMEG_4539	MSMEG_4539	alkanesulfonate monooxygenase	-2.1259	6.6548e-07
MSMEG_0779	MSMEG_0779	short-chain dehydrogenase/reductase SDR	-2.1224	5.2065e-06
MSMEG_5483	MSMEG_5483	porin	-2.1195	7.33833e-22
MSMEG_4730	MSMEG_4730	conserved hypothetical protein	-2.1143	1.51734e-08
MSMEG_0085	MSMEG_0085	PTS system, Fru family protein, IIABC components	-2.1023	7.53291e-17
MSMEG_0452	MSMEG_0452	inner membrane permease YgbN	-2.1022	6.36755e-10
MSMEG_1293	MSMEG_1293	xanthine/uracil permeases family protein	-2.1017	2.10455e-10
MSMEG_6373	MSMEG_6373	conserved hypothetical protein	-2.1013	3.13025e-07
MSMEG_3390	MSMEG_3390	enoyl-CoA hydratase	-2.1011	0.000299582
ehuB	MSMEG_5368	ectoine/hydroxyectoine ABC transporter solute-binding protein	-2.0943	1.44335e-10
MSMEG_1200	MSMEG_1200	serine/threonine-protein kinase PknD	-2.0901	5.07314e-10
MSMEG_2080	MSMEG_2080	putative acyl-CoA dehydrogenase	-2.0882	9.64086e-35
MSMEG_1424	MSMEG_1424	FMN-dependent dehydrogenase	-2.0806	6.06999e-24
gcl	MSMEG_5476	glyoxylate carboligase	-2.0804	4.48686e-06
MSMEG_5347	MSMEG_5347	transporter, major facilitator family protein	-2.0797	1.65368e-08
MSMEG_5887	MSMEG_5887	intersectin-EH binding protein Ibp1	-2.0792	2.01625e-14
MSMEG_6106	MSMEG_6106	epoxide hydrolase	-2.0728	1.82553e-09
MSMEG_0135	MSMEG_0135	virulence factor Mce family protein	-2.0715	7.12308e-20
MSMEG_5346	MSMEG_5346	TetR-family protein transcriptional regulator	-2.0671	9.59259e-05
MSMEG_5165	MSMEG_5165	integral membrane protein	-2.0659	4.34136e-05
MSMEG_1517	MSMEG_1517	spfh domain/band 7 family protein, putative	-2.061	1.66822e-22
MSMEG_6236	MSMEG_6236	two-component system, regulatory protein	-2.0604	5.99437e-07
MSMEG_6453	MSMEG_6453	sulfate permease	-2.0562	5.77803e-08
MSMEG_3402	MSMEG_3402	cytosine permease, putative	-2.043	8.42369e-08
MSMEG_1518	MSMEG_1518	hypothetical protein	-2.0354	6.90128e-12
MSMEG_0064	MSMEG_0064	ppe family protein	-2.0343	9.48193e-17
MSMEG_4640	MSMEG_4640	secreted protein	-2.0286	1.59549e-05
MSMEG_4173	MSMEG_4173	MaoC family protein	-2.0217	0.00779282
MSMEG_4397	MSMEG_4397	transcriptional regulator, MerR family protein	-2.0199	0.00503876
MSMEG_6107	MSMEG_6107	limonene 1,2-monooxygenase	-2.0177	4.50019e-12
MSMEG_1839	MSMEG_1839	alkane 1-monooxygenase	-2.0135	8.19641e-11
MSMEG_2081	MSMEG_2081	putative acyl-CoA dehydrogenase	-2.0114	5.40579e-35
MSMEG_0081	MSMEG_0081	conserved hypothetical protein	-2.0091	1.22158e-14
MSMEG_1366	MSMEG_1366	ABC transporter, ATP-binding protein	-2.0076	2.35923e-27
MSMEG_6376	MSMEG_6376	transcriptional regulator LacI family protein	-2.0069	1.50288e-06
MSMEG_2007	MSMEG_2007	putative HpcE protein	-2.0063	2.74726e-11
MSMEG_4857	MSMEG_4857	conserved domain protein	-1.9989	0.00833277
MSMEG_0063	MSMEG_0063	PE family protein	-1.9955	8.8033e-21
MSMEG_6692	MSMEG_6692	putative glutamine-binding periplasmic protein	-1.9916	3.27901e-06
MSMEG_1153	MSMEG_1153	FAD dependent oxidoreductase	-1.9853	3.64113e-15
ehuA	MSMEG_5371	ectoine/hydroxyectoine ABC transporter, ATP-binding protein	-1.9774	1.5028e-06
MSMEG_4662	MSMEG_4662	deoxyribose-phosphate aldolase superfamily protein	-1.9703	4.22368e-05
MSMEG_3090	MSMEG_3090	ribose transport system permease protein RbsC	-1.9696	2.72535e-08
MSMEG_0136	MSMEG_0136	virulence factor Mce family protein, putative	-1.9682	3.93062e-23
MSMEG_0176	MSMEG_0176	glutamine ABC transporter periplasmic-binding protein	-1.9669	0.000323247
MSMEG_4657	MSMEG_4657	ABC transporter membrane protein	-1.9656	9.83682e-11
MSMEG_5813	MSMEG_5813	carveol dehydrogenase	-1.9615	0.00186926
MSMEG_3509	MSMEG_3509	conserved hypothetical protein	-1.9594	1.70403e-10
MSMEG_3162	MSMEG_3162	beta-lactamase	-1.9562	1.73986e-11
MSMEG_1155	MSMEG_1155	carnitinyl-CoA dehydratase	-1.954	1.33352e-10
MSMEG_2504	MSMEG_2504	3-isopropylmalate dehydratase small subunit	-1.9521	1.38391e-06
MSMEG_0894	MSMEG_0894	dihydrodipicolinate reductase	-1.9338	1.01793e-10
MSMEG_1629	MSMEG_1629	hypothetical protein	-1.9313	1.30668e-16
MSMEG_3708	MSMEG_3708	catalase	-1.9232	1.00514e-09
MSMEG_4732	MSMEG_4732	glycosyl transferase, group 2 family protein, putative	-1.9219	8.76518e-06
MSMEG_6691	MSMEG_6691	glutamine amidotransferase	-1.918	1.72547e-05
MSMEG_6660	MSMEG_6660	permease, cytosine/purines, uracil, thiamine, allantoin family protein	-1.9166	6.02001e-17
MSMEG_1740	MSMEG_1740	dehydrogenase/reductase SDR family protein member 4	-1.9143	5.26065e-08
MSMEG_6693	MSMEG_6693	glutamine synthetase III	-1.9141	7.39937e-09
MSMEG_5449	MSMEG_5449	conserved hypothetical protein	-1.91	0.00428979
MSMEG_6315	MSMEG_6315	lipoprotein LpqH	-1.9092	1.10721e-12
MSMEG_5294	MSMEG_5294	hypothetical protein	-1.9089	0.00124768
MSMEG_2534	MSMEG_2534	putative carboxylesterase protein	-1.9088	1.77017e-09
MSMEG_1627	MSMEG_1627	hypothetical protein	-1.9083	7.77976e-05
MSMEG_0084	MSMEG_0084	phosphocarrier protein hpr	-1.9003	2.1138e-06
MSMEG_0059	MSMEG_0059	ATPase, AAA family protein	-1.8901	8.45727e-24
MSMEG_0857	MSMEG_0857	conserved hypothetical protein	-1.8881	3.45692e-05
MSMEG_3297	MSMEG_3297	transcriptional regulator, CadC	-1.8879	1.5798e-10
MSMEG_0657	MSMEG_0657	Rieske 2Fe-2S domain protein	-1.8863	4.94738e-06
MSMEG_6451	MSMEG_6451	transcriptional regulator, ArsR family protein	-1.8767	0.0050538
gabT	MSMEG_6685	4-aminobutyrate transaminase	-1.8752	1.42459e-09
MSMEG_6294	MSMEG_6294	caib/baif family protein	-1.8719	1.15036e-06
MSMEG_2980	MSMEG_2980	putative membrane protein	-1.8643	1.81228e-08
MSMEG_5629	MSMEG_5629	conserved hypothetical protein	-1.86	1.14863e-07
MSMEG_0335	MSMEG_0335	enoyl-CoA hydratase/isomerase	-1.8535	4.41836e-05
MSMEG_4172	MSMEG_4172	D-ribose-binding periplasmic protein RbsB	-1.8503	2.28621e-07
MSMEG_3298	MSMEG_3298	response regulator receiver domain protein	-1.8477	7.63988e-05
MSMEG_5300	MSMEG_5300	short-chain type dehydrogenase/reductase	-1.847	0.000880894
MSMEG_0364	MSMEG_0364	hypothetical protein	-1.8356	3.04076e-07
MSMEG_6348	MSMEG_6348	hypothetical protein	-1.8306	0.00022205
MSMEG_0065	MSMEG_0065	conserved hypothetical protein	-1.8297	1.07421e-18
MSMEG_0014	MSMEG_0014	Formyl transferase	-1.8274	2.11317e-05
MSMEG_5418	MSMEG_5418	iron permease FTR1	-1.8272	2.08684e-11
MSMEG_3504	MSMEG_3504	probable membrane protein	-1.8253	6.85617e-06
MSMEG_0334	MSMEG_0334	acetyl-/propionyl-coenzyme A carboxylase alpha chain	-1.8235	5.17859e-10
eda	MSMEG_3788	2-dehydro-3-deoxyphosphogluconate aldolase/4-hydroxy-2-oxoglutarate aldolase	-1.8229	0.00227624
MSMEG_2535	MSMEG_2535	dehydrogenase/reductase SDR family protein member 10	-1.8207	5.01294e-09
MSMEG_6540	MSMEG_6540	virulence factor Mce family protein	-1.8192	2.43308e-27
MSMEG_6447	MSMEG_6447	hypothetical protein	-1.8182	3.87031e-06
MSMEG_0338	MSMEG_0338	acyl-CoA dehydrogenase fadE12	-1.8164	3.19617e-08
MSMEG_0151	MSMEG_0151	PntAB protein	-1.8117	0.00854057
deoC	MSMEG_3089	deoxyribose-phosphate aldolase	-1.8081	0.000202993
MSMEG_4353	MSMEG_4353	conserved hypothetical protein	-1.8022	6.21166e-10
MSMEG_0066	MSMEG_0066	early secretory antigenic target, 6 kDa	-1.8001	5.60303e-19
MSMEG_0137	MSMEG_0137	virulence factor mce family protein	-1.7971	1.33565e-22
MSMEG_0079	MSMEG_0079	hypothetical protein	-1.7967	1.05215e-14
mmsA	MSMEG_1498	methylmalonate-semialdehyde dehydrogenase	-1.7959	1.26164e-11
MSMEG_4858	MSMEG_4858	transcriptional regulator, TetR family protein	-1.7891	5.14225e-05
MSMEG_1497	MSMEG_1497	acyl-CoA dehydrogenase family protein member 8	-1.7886	6.00065e-11
MSMEG_6459	MSMEG_6459	ferredoxin-dependent glutamate synthase 1	-1.7878	5.67236e-10
MSMEG_6790	MSMEG_6790	AP endonuclease, family protein 2	-1.7759	0.000510292
MSMEG_2004	MSMEG_2004	arabinose-proton symporter	-1.7745	4.04729e-05
MSMEG_0367	MSMEG_0367	O-demethylpuromycin-O-methyltransferase	-1.7737	1.95246e-07
MSMEG_1859	MSMEG_1859	hypothetical protein	-1.7716	0.00117454
MSMEG_0056	MSMEG_0056	hypothetical protein	-1.7715	2.09455e-09
MSMEG_1416	MSMEG_1416	Pyridine nucleotide-disulphide oxidoreductase	-1.769	2.91569e-20
MSMEG_1152	MSMEG_1152	citrate-proton symporter	-1.7667	5.28487e-09
MSMEG_5060	MSMEG_5060	ABC transporter, permease protein SugA	-1.7626	1.76317e-14
MSMEG_1174	MSMEG_1174	cadmium inducible protein cadi	-1.7565	0.000669648
MSMEG_6003	MSMEG_6003	coenzyme A transferase, subunit B	-1.7515	1.14984e-06
MSMEG_4392	MSMEG_4392	organophopsphate acid anhydrase	-1.7513	3.06937e-05
MSMEG_0822	MSMEG_0822	cytochrome P450	-1.751	3.59487e-09
MSMEG_1142	MSMEG_1142	ABC-transporter integral membrane protein	-1.7426	2.24461e-05
argF	MSMEG_3772	ornithine carbamoyltransferase	-1.7405	5.46976e-13
MSMEG_6002	MSMEG_6002	coenzyme A transferase, subunit A	-1.7394	9.01293e-08
MSMEG_6295	MSMEG_6295	shikimate transporter	-1.734	2.64549e-06
MSMEG_0539	MSMEG_0539	transcriptional regulator, Crp/Fnr family protein	-1.7331	3.90219e-13
MSMEG_5902	MSMEG_5902	conserved hypothetical protein	-1.7328	2.75534e-13
MSMEG_1425	MSMEG_1425	creatininase subfamily protein	-1.7228	2.40445e-10
MSMEG_6561	MSMEG_6561	nonspecific lipid-transfer protein	-1.7217	1.27362e-10
MSMEG_0158	MSMEG_0158	formyl-coenzyme A transferase	-1.7189	1.71445e-11
MSMEG_5166	MSMEG_5166	Na+/solute symporter	-1.7168	6.40219e-08
MSMEG_6299	MSMEG_6299	glyoxylate reductase	-1.7156	0.000557474
MSMEG_0238	MSMEG_0238	O-acetylhomoserine/O-acetylserine sulfhydrylase	-1.7139	1.13897e-14
MSMEG_0047	MSMEG_0047	hypothetical protein	-1.7126	8.53131e-10
MSMEG_0520	MSMEG_0520	porin	-1.7081	2.75338e-09
MSMEG_0372	MSMEG_0372	oxidoreductase, short chain dehydrogenase/reductase family protein	-1.7076	1.01495e-18
MSMEG_2006	MSMEG_2006	2,3-dihydroxybiphenyl 1,2-dioxygenase	-1.7069	1.35496e-08
MSMEG_2536	MSMEG_2536	3-oxoacyl-[acyl-carrier-protein] reductase	-1.7053	7.95856e-09
eutC	MSMEG_1554	ethanolamine ammonia-lyase, light chain	-1.6979	2.70914e-06
MSMEG_0067	MSMEG_0067	conserved hypothetical protein	-1.6965	3.49842e-25
MSMEG_2767	MSMEG_2767	conserved hypothetical protein	-1.696	0.000483986
MSMEG_6450	MSMEG_6450	hypothetical protein	-1.6852	1.19049e-10
MSMEG_0371	MSMEG_0371	MaoC like domain protein	-1.6849	2.86847e-14
MSMEG_0664	MSMEG_0664	FAD dependent oxidoreductase	-1.6833	9.46772e-05
amt	MSMEG_2425	ammonium transporter	-1.6819	3.59126e-13
MSMEG_2506	MSMEG_2506	carboxyvinyl-carboxyphosphonate phosphorylmutase	-1.6809	8.71833e-08
MSMEG_6687	MSMEG_6687	aldehyde dehydrogenase, thermostable	-1.6797	1.10904e-08
MSMEG_2128	MSMEG_2128	malonyl CoA decarboxylase	-1.6764	0.000247579
MSMEG_0728	MSMEG_0728	hypothetical protein	-1.674	1.18131e-07
MSMEG_2507	MSMEG_2507	IclR-family protein transcriptional regulator	-1.6738	1.94941e-05
MSMEG_5526	MSMEG_5526	peptidoglycan-binding LysM	-1.6733	3.64396e-14
MSMEG_4658	MSMEG_4658	sugar ABC transporter substrate-binding protein	-1.6719	6.10977e-08
MSMEG_1810	MSMEG_1810	hypothetical protein	-1.6701	8.31932e-06
MSMEG_0506	MSMEG_0506	ABC transporter, permease protein	-1.6678	1.78316e-05
MSMEG_2005	MSMEG_2005	sugar phosphate isomerase/epimerase	-1.6548	6.56109e-07
MSMEG_0660	MSMEG_0660	Bacterial extracellular solute-binding protein	-1.6498	0.000194156
MSMEG_0068	MSMEG_0068	probable conserved transmembrane protein	-1.6494	9.67832e-22
MSMEG_6562	MSMEG_6562	putative acyl-CoA dehydrogenase	-1.647	6.59949e-10
MSMEG_6031	MSMEG_6031	carveol dehydrogenase	-1.6469	0.000294932
MSMEG_0505	MSMEG_0505	probable sugar ABC transporter, substrate-binding protein, putative	-1.643	1.25875e-07
panE	MSMEG_6374	2-dehydropantoate 2-reductase	-1.6408	3.89208e-05
MSMEG_5057	MSMEG_5057	conserved hypothetical protein	-1.6395	5.7132e-12
MSMEG_0239	MSMEG_0239	O-acetylhomoserine/O-acetylserine sulfhydrylase	-1.6394	3.84269e-16
MSMEG_4975	MSMEG_4975	flavin-nucleotide-binding protein	-1.6382	7.12921e-10
MSMEG_6296	MSMEG_6296	5-exo-alcohol dehydrogenase	-1.6344	1.28372e-05
MSMEG_0060	MSMEG_0060	conserved hypothetical protein	-1.6337	1.71141e-19
MSMEG_0268	MSMEG_0268	transcriptional regulator, GntR family protein	-1.6326	3.4066e-06
MSMEG_0478	MSMEG_0478	secreted protein, putative	-1.624	1.75094e-06
MSMEG_1953	MSMEG_1953	transcription factor WhiB	-1.6231	5.62743e-06
MSMEG_0138	MSMEG_0138	virulence factor Mce family protein	-1.6223	8.55091e-15
pstS	MSMEG_5782	phosphate ABC transporter, phosphate-binding protein PstS	-1.6219	1.04909e-10
MSMEG_0513	MSMEG_0513	integral membrane protein	-1.6197	0.00463872
argH	MSMEG_3769	argininosuccinate lyase	-1.6189	3.31379e-14
MSMEG_3401	MSMEG_3401	LamB/YcsF family protein	-1.6173	0.00458461
MSMEG_4784	MSMEG_4784	conserved hypothetical protein	-1.6171	0.00592706
MSMEG_5717	MSMEG_5717	pyridoxamine 5'-phosphate oxidase family protein	-1.6139	3.62541e-07
MSMEG_3058	MSMEG_3058	lipoprotein, nlpa family protein	-1.6127	1.8727e-15
MSMEG_0714	MSMEG_0714	acyl-CoA dehydrogenase	-1.6079	2.9176e-05
MSMEG_6743	MSMEG_6743	lactoylglutathione lyase	-1.607	0.000172145
MSMEG_5883	MSMEG_5883	[2Fe-2S] binding domain protein	-1.6017	0.00833314
MSMEG_6298	MSMEG_6298	malyl-CoA lyase	-1.5988	0.000919867
MSMEG_0244	MSMEG_0244	two component response transcriptional regulatory protein prra	-1.5965	7.54103e-16
MSMEG_1176	MSMEG_1176	hypothetical protein	-1.5959	3.51815e-09
MSMEG_0630	MSMEG_0630	conserved hypothetical protein	-1.5926	0.000221691
MSMEG_0336	MSMEG_0336	conserved hypothetical protein	-1.5923	0.00210388
MSMEG_5649	MSMEG_5649	acyl-CoA synthase	-1.5902	0.000512681
MSMEG_1160	MSMEG_1160	ABC-type nitrate/sulfonate/bicarbonate transport system ATPase component	-1.5891	0.0055498
MSMEG_3400	MSMEG_3400	glutamyl-tRNA(Gln) amidotransferase subunit A	-1.5889	1.88127e-06
MSMEG_1225	MSMEG_1225	conserved hypothetical protein	-1.5887	3.47098e-09
MSMEG_5147	MSMEG_5147	sugar ABC-transporter integral membrane protein	-1.5885	2.93696e-05
MSMEG_1065	MSMEG_1065	conserved hypothetical protein	-1.5883	5.00254e-07
fabG	MSMEG_0294	3-oxoacyl-(acyl-carrier-protein) reductase	-1.5859	0.000138777
MSMEG_1066	MSMEG_1066	conserved hypothetical protein	-1.5858	9.07181e-08
ssuD	MSMEG_4552	nitrilotriacetate monooxygenase component A	-1.5853	0.00204807
MSMEG_6297	MSMEG_6297	aldehyde dehydrogenase	-1.5848	8.09907e-07
MSMEG_0295	MSMEG_0295	oxidoreductase, FAD-binding	-1.5843	0.000137187
MSMEG_2202	MSMEG_2202	dimethylaniline monooxygenase [N-oxide-forming] 5	-1.5822	3.45104e-08
MSMEG_4742	MSMEG_4742	clavaldehyde dehydrogenase	-1.5808	1.89258e-07
MSMEG_0512	MSMEG_0512	BadF/BadG/BcrA/BcrD ATPase family protein	-1.576	0.00474693
MSMEG_5404	MSMEG_5404	propionate--CoA ligase	-1.5742	7.43954e-16
MSMEG_2589	MSMEG_2589	conserved hypothetical protein	-1.5728	0.000389447
MSMEG_6340	MSMEG_6340	short-chain dehydrogenase/reductase SDR	-1.5699	0.00095538
MSMEG_0824	MSMEG_0824	conserved hypothetical protein	-1.5687	5.48919e-16
MSMEG_1741	MSMEG_1741	TetR-family protein transcriptional regulator	-1.5677	5.30368e-09
MSMEG_3508	MSMEG_3508	hydrolase, alpha/beta hydrolase fold family protein	-1.5668	1.13833e-15
MSMEG_1349	MSMEG_1349	dgpf domain family protein	-1.5652	1.82032e-11
MSMEG_6834	MSMEG_6834	alcohol dehydrogenase	-1.5626	0.00188066
MSMEG_2124	MSMEG_2124	glycerol uptake facilitator, MIP channel	-1.5618	7.455e-08
MSMEG_4394	MSMEG_4394	LysR family protein transcriptional regulatory protein	-1.5614	9.63375e-08
MSMEG_0503	MSMEG_0503	DeoR-family protein transcriptional regulator	-1.5523	0.000107743
MSMEG_5709	MSMEG_5709	conserved hypothetical protein	-1.5517	1.2206e-08
MSMEG_0255	MSMEG_0255	phosphoenolpyruvate carboxykinase	-1.5508	4.23662e-16
MSMEG_4854	MSMEG_4854	peptidase, M24 family protein	-1.5494	1.89503e-06
MSMEG_0476	MSMEG_0476	chitin synthase	-1.546	0.000413616
mutA	MSMEG_3158	methylmalonyl-CoA mutase, small subunit	-1.5459	6.44721e-15
MSMEG_0167	MSMEG_0167	transmembrane transport protein	-1.5454	1.82393e-06
MSMEG_2126	MSMEG_2126	hypothetical protein	-1.5403	0.00359579
MSMEG_6063	MSMEG_6063	Fe uptake system integral membrane protein	-1.5392	2.88925e-05
MSMEG_0608	MSMEG_0608	glyoxalase family protein	-1.5353	1.55855e-06
argG	MSMEG_3770	argininosuccinate synthase	-1.5334	1.05106e-11
MSMEG_4537	MSMEG_4537	major membrane protein I	-1.5332	2.71204e-07
MSMEG_6458	MSMEG_6458	glutamate synthase, small subunit	-1.5328	1.00464e-12
MSMEG_3266	MSMEG_3266	maltose/maltodextrin-binding protein	-1.5307	2.88634e-10
MSMEG_4540	MSMEG_4540	acetyltransferase, gnat family protein	-1.5272	0.000234595
MSMEG_5595	MSMEG_5595	MarR-family protein transcriptional regulator	-1.5271	1.41854e-06
MSMEG_2044	MSMEG_2044	integral membrane transport protein	-1.527	1.70801e-17
MSMEG_1228	MSMEG_1228	sulfatase	-1.526	0.000212624
MSMEG_1870	MSMEG_1870	conserved hypothetical protein	-1.5242	2.70411e-14
MSMEG_3852	MSMEG_3852	aliphatic sulfonate binding protein	-1.522	0.00893573
MSMEG_6108	MSMEG_6108	zinc-binding dehydrogenase	-1.5219	5.68321e-06
MSMEG_5000	MSMEG_5000	transcriptional regulator, LysR family protein	-1.521	0.000781786
MSMEG_5061	MSMEG_5061	Bacterial extracellular solute-binding protein	-1.5201	9.76905e-16
MSMEG_1867	MSMEG_1867	transposase	-1.5194	0.00423763
thiC	MSMEG_0826	thiamine biosynthesis protein ThiC	-1.5178	7.15732e-15
MSMEG_5234	MSMEG_5234	short-chain dehydrogenase/reductase SDR	-1.5147	0.000664529
MSMEG_5058	MSMEG_5058	ABC transporter, ATP-binding protein SugC	-1.5138	2.62593e-15
MSMEG_0823	MSMEG_0823	conserved hypothetical protein	-1.5135	8.83391e-14
MSMEG_5681	MSMEG_5681	probable ferredoxin/ferredoxin--NADP reductase	-1.5134	1.43659e-13
MSMEG_0191	MSMEG_0191	BadF/BadG/BcrA/BcrD ATPase family protein	-1.512	0.00463658
argB	MSMEG_3774	acetylglutamate kinase	-1.5103	5.60488e-08
MSMEG_0257	MSMEG_0257	acyl-CoA synthase	-1.5102	2.41142e-06
MSMEG_6783	MSMEG_6783	integral membrane protein	-1.5093	8.20822e-12
MSMEG_4398	MSMEG_4398	conserved hypothetical protein	-1.5087	1.24397e-05
MSMEG_6005	MSMEG_6005	conserved hypothetical protein	-1.508	6.62239e-05
MSMEG_5593	MSMEG_5593	pyruvate dehydrogenase	-1.5069	5.876e-10
MSMEG_6449	MSMEG_6449	conserved hypothetical protein	-1.5053	0.000177006
argR	MSMEG_3771	arginine repressor	-1.5044	8.15514e-08
MSMEG_6560	MSMEG_6560	acyl dehydratase	-1.4999	0.00052792
MSMEG_0283	MSMEG_0283	3-oxoacyl-[acyl-carrier-protein] reductase	-1.4989	0.000831447
MSMEG_3391	MSMEG_3391	L-carnitine dehydratase/bile acid-inducible protein F	-1.4985	3.36384e-06
MSMEG_0259	MSMEG_0259	enoyl-CoA hydratase/isomerase	-1.4974	0.00169505
MSMEG_6816	MSMEG_6816	molybdopterin oxidoreductase	-1.4955	3.38671e-05
MSMEG_0243	MSMEG_0243	conserved hypothetical protein	-1.4948	1.46903e-14
MSMEG_0139	MSMEG_0139	mce-family protein mce1f	-1.4936	1.28605e-17
MSMEG_4170	MSMEG_4170	ribose transport ATP-binding protein RbsA	-1.4894	9.95806e-06
MSMEG_1962	MSMEG_1962	hypothetical protein	-1.4863	1.81603e-05
MSMEG_5059	MSMEG_5059	ABC transporter, permease protein SugB	-1.4818	1.09473e-12
MSMEG_2505	MSMEG_2505	3-isopropylmalate dehydratase large subunit	-1.4808	3.07838e-08
MSMEG_0426	MSMEG_0426	transcriptional regulator, GntR family protein	-1.4804	0.000257177
MSMEG_6088	MSMEG_6088	phosphoglycerate mutase	-1.4798	8.31921e-10
MSMEG_1262	MSMEG_1262	conserved hypothetical protein	-1.4798	9.20753e-05
MSMEG_0508	MSMEG_0508	glycerol-phosphate porter	-1.4788	0.000108547
MSMEG_5233	MSMEG_5233	RmlD substrate binding domain superfamily protein	-1.4776	0.00031947
MSMEG_4663	MSMEG_4663	protein IolB	-1.4739	6.12389e-05
MSMEG_1534	MSMEG_1534	probable conserved membrane protein	-1.4737	0.000376869
MSMEG_4521	MSMEG_4521	Tat (twin-arginine translocation) pathway signal sequence	-1.4735	0.00777457
MSMEG_1137	MSMEG_1137	amino acid permease-associated region	-1.4712	0.000362184
MSMEG_0373	MSMEG_0373	3-ketoacyl-CoA thiolase	-1.4696	1.61906e-16
MSMEG_3267	MSMEG_3267	transporter	-1.469	1.78088e-06
MSMEG_3787	MSMEG_3787	D-aminoacylase	-1.4683	3.18491e-05
MSMEG_3265	MSMEG_3265	arabitol-phosphate dehydrogenase	-1.4663	1.8977e-07
MSMEG_0502	MSMEG_0502	glucosidase	-1.4653	7.0079e-09
MSMEG_0200	MSMEG_0200	hypothetical protein	-1.4581	0.00151592
MSMEG_0022	MSMEG_0022	L-ornithine 5-monooxygenase	-1.4569	1.12736e-06
MSMEG_4248	MSMEG_4248	1-acylglycerol-3-phosphate O-acyltransferase	-1.4567	2.7779e-13
MSMEG_6461	MSMEG_6461	hypothetical protein	-1.4554	0.000394624
argD	MSMEG_3773	acetylornithine aminotransferase	-1.4531	1.94088e-12
MSMEG_0530	MSMEG_0530	short chain dehydrogenase	-1.4497	3.47396e-06
MSMEG_6781	MSMEG_6781	hypothetical protein	-1.4492	2.01969e-07
MSMEG_3999	MSMEG_3999	ABC transporter periplasmic-binding protein YphF	-1.4454	0.00327648
MSMEG_3507	MSMEG_3507	fructose-bisphosphate aldolase class-I	-1.445	3.8211e-11
MSMEG_1682	MSMEG_1682	flavin-containing monooxygenase FMO	-1.4447	2.18084e-11
MSMEG_6089	MSMEG_6089	conserved hypothetical protein	-1.443	2.27925e-10
MSMEG_5020	MSMEG_5020	acetoin(diacetyl) reductase	-1.4409	0.00792991
MSMEG_5214	MSMEG_5214	RNA polymerase sigma-70 factor	-1.4394	0.00149318
MSMEG_6931	MSMEG_6931	RNA polymerase sigma-70 factor	-1.4392	1.60286e-05
maf	MSMEG_1811	septum formation protein Maf	-1.4383	7.58191e-12
MSMEG_0855	MSMEG_0855	conserved hypothetical protein	-1.4373	0.00200603
MSMEG_4656	MSMEG_4656	sugar ABC transporter ATP-binding protein	-1.4368	3.19583e-05
MSMEG_0117	MSMEG_0117	hydrolase	-1.4364	0.000842996
MSMEG_4519	MSMEG_4519	NrtC protein	-1.435	0.00919521
MSMEG_6750	MSMEG_6750	hypothetical protein	-1.4343	2.05422e-07
MSMEG_6792	MSMEG_6792	inner membrane permease YgbN	-1.4335	0.000571655
MSMEG_4399	MSMEG_4399	conserved hypothetical protein	-1.4316	2.24962e-05
thiD	MSMEG_0825	phosphomethylpyrimidine kinase	-1.4315	7.63528e-17
MSMEG_6594	MSMEG_6594	amino acid ABC transporter, permease protein, 3-TM region, His/Glu/Gln/Arg/opine	-1.4315	9.37938e-06
MSMEG_3710	MSMEG_3710	cytochrome b561 family protein	-1.4292	7.63371e-05
MSMEG_6695	MSMEG_6695	cytochrome P450	-1.428	0.000105502
mmsB	MSMEG_1496	3-hydroxyisobutyrate dehydrogenase	-1.4279	1.53628e-06
dehII	MSMEG_0115	haloacid dehalogenase, type II	-1.4261	0.00198676
MSMEG_4679	MSMEG_4679	hypothetical protein	-1.4258	4.5347e-08
MSMEG_3526	MSMEG_3526	conserved hypothetical protein	-1.4258	0.00511059
argC	MSMEG_3776	N-acetyl-gamma-glutamyl-phosphate reductase	-1.4247	1.63098e-08
MSMEG_6062	MSMEG_6062	Fe uptake system permease	-1.4246	7.00245e-05
MSMEG_0017	MSMEG_0017	ABC transporter, permease/ATP-binding protein	-1.4237	0.000863254
MSMEG_2978	MSMEG_2978	ABC transporter ATP-binding protein	-1.4201	0.000439195
arsB	MSMEG_1172	arsenical-resistance protein	-1.4175	9.44062e-06
MSMEG_1871	MSMEG_1871	conserved hypothetical protein	-1.4173	0.00090846
MSMEG_3870	MSMEG_3870	alpha-ketoglutarate-dependent taurine dioxygenase	-1.411	0.00103349
eutB	MSMEG_1553	ethanolamine ammonia-lyase, large subunit	-1.4104	5.23753e-08
MSMEG_0810	MSMEG_0810	putative pyrimidine permease RutG	-1.4095	6.3507e-08
MSMEG_0445	MSMEG_0445	amidohydrolase family protein	-1.4076	9.14692e-09
MSMEG_4201	MSMEG_4201	tRNA	-1.4076	0.00972118
MSMEG_0339	MSMEG_0339	FMN-dependent monooxygenase	-1.4075	0.000605752
MSMEG_5019	MSMEG_5019	regulatory protein	-1.4053	1.71444e-05
MSMEG_5529	MSMEG_5529	hypothetical protein	-1.404	0.00457544
MSMEG_4352	MSMEG_4352	putative secreted protein	-1.4006	6.19652e-08
MSMEG_4855	MSMEG_4855	amidohydrolase family protein	-1.4005	2.4453e-06
MSMEG_3248	MSMEG_3248	ABC transporter branched chain amino acid transport permease	-1.3989	1.24282e-10
MSMEG_5519	MSMEG_5519	monooxygenase	-1.398	0.000427741
glnA	MSMEG_4290	glutamine synthetase, type I	-1.3972	6.6328e-12
MSMEG_1868	MSMEG_1868	hypothetical protein	-1.3972	0.000126703
MSMEG_6045	MSMEG_6045	ABC heavy metal transporter, inner membrane subunit	-1.3971	1.40041e-06
MSMEG_1171	MSMEG_1171	Low molecular weight phosphotyrosine protein phosphatase	-1.3964	0.00885228
MSMEG_0280	MSMEG_0280	alpha/beta hydrolase fold	-1.3958	1.54344e-07
MSMEG_2811	MSMEG_2811	hydride transferase 1	-1.3953	0.00719739
MSMEG_1118	MSMEG_1118	amino acid permease	-1.3931	1.16808e-05
MSMEG_5869	MSMEG_5869	putative short chain dehydrogenase	-1.3925	9.28794e-05
MSMEG_6519	MSMEG_6519	pyridoxamine 5'-phosphate oxidase family protein	-1.3898	2.37554e-11
MSMEG_6637	MSMEG_6637	hypothetical protein	-1.3896	7.56804e-05
MSMEG_5989	MSMEG_5989	hypothetical protein	-1.3883	3.53406e-09
MSMEG_0333	MSMEG_0333	Carboxyl transferase domain protein	-1.3871	1.70927e-05
MSMEG_3159	MSMEG_3159	methylmalonyl-CoA mutase large subunit	-1.3867	2.7738e-14
MSMEG_2537	MSMEG_2537	transporter protein	-1.3867	1.74813e-07
MSMEG_0145	MSMEG_0145	conserved hypothetical protein	-1.3827	4.17251e-07
MSMEG_3269	MSMEG_3269	putative sugar ABC transporter ATP-binding protein	-1.3803	3.81349e-06
MSMEG_2166	MSMEG_2166	transketoloase, C half	-1.3801	0.00163844
MSMEG_1270	MSMEG_1270	hypothetical protein	-1.3786	0.00343239
MSMEG_6046	MSMEG_6046	cation ABC transporter, ATP-binding protein, putative	-1.3779	5.94272e-06
MSMEG_5038	MSMEG_5038	putative cytochrome P450 123	-1.3773	4.86885e-05
MSMEG_6944	MSMEG_6944	conserved hypothetical protein, putative	-1.3772	8.03439e-11
MSMEG_2986	MSMEG_2986	amidohydrolase, AtzE family protein	-1.3759	0.000978878
MSMEG_6016	MSMEG_6016	putative acyl-CoA dehydrogenase	-1.3758	0.000163581
MSMEG_1961	MSMEG_1961	conserved hypothetical protein	-1.3729	6.47996e-07
radA	MSMEG_6079	DNA repair protein RadA	-1.3722	3.30536e-14
MSMEG_1227	MSMEG_1227	transcriptional regulator, GntR family protein	-1.3675	0.00801837
MSMEG_1138	MSMEG_1138	alcohol dehydrogenase 1	-1.3671	0.00445313
MSMEG_0603	MSMEG_0603	putative acyl-CoA dehydrogenase	-1.3666	2.29877e-06
MSMEG_0840	MSMEG_0840	hypothetical protein	-1.3619	1.22104e-10
pntA	MSMEG_0110	NAD(P) transhydrogenase, alpha subunit	-1.3589	1.62871e-13
MSMEG_1860	MSMEG_1860	hypothetical protein	-1.3588	0.00127331
MSMEG_4255	MSMEG_4255	conserved hypothetical protein	-1.3587	3.88239e-06
dapB	MSMEG_4350	dihydrodipicolinate reductase	-1.3578	0.000407051
MSMEG_5708	MSMEG_5708	hypothetical protein	-1.3576	1.74218e-05
MSMEG_6595	MSMEG_6595	secreted protein	-1.3568	1.68909e-06
MSMEG_6752	MSMEG_6752	endoglucanase A	-1.3548	5.84459e-10
MSMEG_6586	MSMEG_6586	alpha/beta hydrolase, putative	-1.3548	0.000538258
MSMEG_2655	MSMEG_2655	LppU protein	-1.3544	1.35179e-08
MSMEG_2988	MSMEG_2988	carbon-nitrogen hydrolase family protein	-1.3541	0.00623586
MSMEG_0150	MSMEG_0150	NAD(P) transhydrogenase beta subunit	-1.3539	0.000816313
lgt	MSMEG_5408	prolipoprotein diacylglyceryl transferase	-1.3517	4.09911e-05
MSMEG_5882	MSMEG_5882	carbon monoxide dehydrogenase medium chain	-1.3498	0.00480739
MSMEG_1869	MSMEG_1869	hypothetical protein	-1.3492	1.08773e-07
MSMEG_6738	MSMEG_6738	probable transcriptional regulator YdhC	-1.3491	1.16979e-05
MSMEG_2979	MSMEG_2979	ABC transporter ATP-binding protein	-1.348	0.000400989
thpD	MSMEG_3898	ectoine hydroxylase	-1.3475	6.85743e-07
MSMEG_5594	MSMEG_5594	ferredoxin-dependent glutamate synthase	-1.3449	1.87062e-08
MSMEG_4299	MSMEG_4299	enoyl-CoA hydratase/isomerase	-1.3437	1.69438e-07
MSMEG_1117	MSMEG_1117	transcriptional regulator	-1.3433	0.00171205
MSMEG_4476	MSMEG_4476	hypothetical protein	-1.3425	1.15629e-05
MSMEG_6593	MSMEG_6593	ATP-binding protein	-1.3412	3.52567e-05
MSMEG_5420	MSMEG_5420	Tat-translocated enzyme	-1.339	1.3375e-08
MSMEG_1151	MSMEG_1151	DNA-binding protein	-1.3384	2.48288e-08
MSMEG_6880	MSMEG_6880	hydrophobic amino acid ABC transporter, putative	-1.337	4.81462e-07
MSMEG_0256	MSMEG_0256	conserved hypothetical protein	-1.3365	3.19241e-05
MSMEG_4169	MSMEG_4169	3-oxoacyl-[acyl-carrier-protein] reductase	-1.3338	0.00224969
MSMEG_4322	MSMEG_4322	conserved hypothetical protein	-1.3321	1.60484e-06
MSMEG_5633	MSMEG_5633	feruloyl-CoA synthetase	-1.3235	0.000142761
putP	MSMEG_5303	sodium/proline symporter	-1.322	2.30526e-05
MSMEG_4976	MSMEG_4976	isochorismatase hydrolase	-1.3189	2.50282e-08
MSMEG_4735	MSMEG_4735	conserved hypothetical protein	-1.3164	9.19493e-06
eat	MSMEG_1552	ethanolamine permease	-1.3162	2.77509e-08
MSMEG_0149	MSMEG_0149	ThiC family protein	-1.3144	0.002774
MSMEG_4853	MSMEG_4853	peptidase, M24 family protein	-1.3128	9.72794e-05
MSMEG_6649	MSMEG_6649	conserved hypothetical protein	-1.3116	0.00281021
MSMEG_1141	MSMEG_1141	ABC-transporter integral membrane protein	-1.3111	0.005134
MSMEG_1683	MSMEG_1683	cytosine/purine/uracil/thiamine/allantoin permease family protein	-1.3093	8.44297e-08
MSMEG_3161	MSMEG_3161	conserved hypothetical protein	-1.3084	0.000120909
MSMEG_0291	MSMEG_0291	dioxygenase, TauD/TfdA family protein	-1.3051	0.00120475
MSMEG_4557	MSMEG_4557	ABC transporter, ATP-binding protein	-1.305	9.65263e-06
MSMEG_0061	MSMEG_0061	ftsk/spoiiie family protein	-1.3039	7.83083e-14
MSMEG_2475	MSMEG_2475	putative oxidoreductase YdbC	-1.302	7.68051e-06
MSMEG_4171	MSMEG_4171	ribose transport system permease protein RbsC	-1.3003	0.000488737
MSMEG_1775	MSMEG_1775	cytochrome P450 monooxygenase	-1.3002	5.6224e-10
MSMEG_1653	MSMEG_1653	hypothetical protein	-1.2989	0.000241938
MSMEG_0665	MSMEG_0665	sarcosine oxidase subunit beta, putative	-1.2982	0.000736055
MSMEG_5682	MSMEG_5682	conserved hypothetical protein	-1.2981	3.09697e-09
MSMEG_5632	MSMEG_5632	oxidoreductase, short chain dehydrogenase/reductase family protein	-1.2962	0.00379945
MSMEG_3252	MSMEG_3252	membrane protein	-1.2942	0.000194214
MSMEG_4538	MSMEG_4538	cysteine desulphurase, SufS	-1.2931	1.42483e-07
MSMEG_2014	MSMEG_2014	molybdenum import ATP-binding protein ModC	-1.2918	3.0337e-06
argJ	MSMEG_3775	arginine biosynthesis bifunctional protein ArgJ	-1.2915	1.83533e-10
MSMEG_5187	MSMEG_5187	tetracycline-resistance determinant TetV	-1.2908	1.45425e-05
rnpA	MSMEG_6945	ribonuclease P protein component	-1.2908	1.99656e-05
MSMEG_5348	MSMEG_5348	medium-chain fatty acid-CoA ligase	-1.2901	0.000726182
MSMEG_5409	MSMEG_5409	conserved hypothetical protein	-1.2897	0.00509527
MSMEG_6196	MSMEG_6196	gaba permease	-1.2894	9.15513e-09
tgt	MSMEG_6313	queuine tRNA-ribosyltransferase	-1.2891	3.25557e-09
MSMEG_5930	MSMEG_5930	conserved hypothetical protein	-1.2871	0.000382809
MSMEG_2199	MSMEG_2199	conserved hypothetical protein	-1.2864	0.000119361
MSMEG_1960	MSMEG_1960	hypothetical protein	-1.2852	0.000109315
MSMEG_6375	MSMEG_6375	transporter, major facilitator family protein	-1.2851	0.00235825
MSMEG_1196	MSMEG_1196	SNF2 domain protein	-1.284	2.29135e-05
MSMEG_1064	MSMEG_1064	phosphate/sulphate permease	-1.2824	8.61302e-09
MSMEG_1223	MSMEG_1223	hypothetical protein	-1.2804	0.00213829
MSMEG_4524	MSMEG_4524	anthranilate synthase component I	-1.2792	0.000526266
MSMEG_2046	MSMEG_2046	GlcNAc-PI de-N-acetylase family protein	-1.2774	7.80143e-08
metX	MSMEG_1651	homoserine O-acetyltransferase	-1.2773	5.81212e-12
MSMEG_6064	MSMEG_6064	lipoprotein	-1.2764	3.25086e-06
MSMEG_6879	MSMEG_6879	integral membrane protein of the ABC-type Nat permease for neutral amino acids NatD	-1.2756	0.000132038
MSMEG_3268	MSMEG_3268	ABC transporter, permease protein	-1.2754	1.50588e-05
MSMEG_1650	MSMEG_1650	methyltransferase type 11	-1.2732	1.02722e-10
trmD	MSMEG_2438	tRNA (guanine-N1)-methyltransferase	-1.2671	8.8007e-09
MSMEG_6735	MSMEG_6735	amino acid permease, putative	-1.2671	0.00191475
MSMEG_4087	MSMEG_4087	major facilitator superfamily protein	-1.2664	7.63828e-09
MSMEG_1340	MSMEG_1340	conserved hypothetical protein	-1.2657	2.18459e-09
MSMEG_0423	MSMEG_0423	conserved hypothetical protein	-1.2645	0.000273866
MSMEG_4762	MSMEG_4762	ABC transporter binding protein	-1.2645	0.00176488
MSMEG_6390	MSMEG_6390	transporter, major facilitator family protein	-1.263	8.01043e-05
MSMEG_6804	MSMEG_6804	sugar ABC transporter substrate-binding protein	-1.262	5.4692e-06
MSMEG_0413	MSMEG_0413	conserved hypothetical protein	-1.2613	0.00638099
MSMEG_6135	MSMEG_6135	hypothetical protein	-1.2592	0.000186678
MSMEG_2017	MSMEG_2017	transcriptional regulator, MerR family protein	-1.2591	2.43626e-06
MSMEG_3056	MSMEG_3056	ABC transporter ATP-binding protein	-1.258	1.58509e-08
MSMEG_1662	MSMEG_1662	taurine-pyruvate aminotransferase	-1.257	4.44994e-11
MSMEG_0726	MSMEG_0726	hypothetical protein	-1.2564	0.00440052
MSMEG_3247	MSMEG_3247	branched-chain amino acid ABC transporter substrate-binding protein	-1.2561	3.88813e-10
MSMEG_0507	MSMEG_0507	probable sugar ABC transporter, permease protein	-1.2554	0.00296044
MSMEG_5866	MSMEG_5866	alcohol dehydrogenase B	-1.2547	4.63441e-07
MSMEG_1178	MSMEG_1178	transcriptional regulator	-1.2541	6.06772e-05
MSMEG_2461	MSMEG_2461	transporter permease 2, putative	-1.2508	0.000948197
MSMEG_0157	MSMEG_0157	oxalyl-CoA decarboxylase	-1.2502	3.00497e-05
MSMEG_0409	MSMEG_0409	Condensation domain protein	-1.2492	2.22457e-10
MSMEG_3160	MSMEG_3160	LAO/AO transport system ATPase	-1.2477	2.56695e-08
MSMEG_6875	MSMEG_6875	endoribonuclease L-PSP family protein	-1.2473	3.30211e-06
MSMEG_1269	MSMEG_1269	Ser/Thr protein phosphatase family protein	-1.2461	2.67152e-05
MSMEG_0828	MSMEG_0828	immunogenic protein MPT63	-1.2449	1.18946e-05
MSMEG_0504	MSMEG_0504	carbohydrate kinase	-1.2443	0.00147423
MSMEG_2459	MSMEG_2459	transporter ATPase	-1.244	0.000239754
MSMEG_0904	MSMEG_0904	probable conserved membrane protein	-1.2418	3.09677e-05
MSMEG_6317	MSMEG_6317	lipolytic enzyme, G-D-S-L	-1.2408	2.82317e-07
MSMEG_0161	MSMEG_0161	formate dehydrogenase, alpha subunit	-1.2393	1.02125e-06
MSMEG_0663	MSMEG_0663	TetR-family protein transcriptional regulator	-1.2382	0.00243398
MSMEG_1272	MSMEG_1272	putative ribosylglycohydrolase	-1.2377	5.54965e-05
MSMEG_5144	MSMEG_5144	xylosidase/arabinosidase	-1.2356	2.14878e-06
MSMEG_6004	MSMEG_6004	oxidoreductase, 2-nitropropane dioxygenase family protein	-1.2351	0.000139358
MSMEG_4851	MSMEG_4851	caib/baif family protein	-1.235	2.77605e-06
MSMEG_3736	MSMEG_3736	hypothetical protein	-1.234	0.000173657
MSMEG_2116	MSMEG_2116	PTS system, glucose-specific IIBC component	-1.2335	1.48423e-05
MSMEG_6001	MSMEG_6001	enoyl-CoA hydratase	-1.2325	0.00170461
MSMEG_5857	MSMEG_5857	putative oxidoreductase	-1.2323	0.000364702
pyk	MSMEG_0154	pyruvate kinase	-1.2279	0.000101953
MSMEG_1545	MSMEG_1545	conserved hypothetical protein	-1.2262	0.00569682
MSMEG_5412	MSMEG_5412	immunogenic protein MPT63	-1.2257	5.60925e-10
MSMEG_6635	MSMEG_6635	alpha subunit of malonate decarboxylase	-1.224	2.12502e-07
MSMEG_6690	MSMEG_6690	glutamine amidotransferase class-I	-1.2228	7.15e-05
MSMEG_3479	MSMEG_3479	thiol peroxidase	-1.2212	4.23508e-11
MSMEG_6874	MSMEG_6874	aldehyde dehydrogenase	-1.2209	2.1665e-07
MSMEG_1193	MSMEG_1193	TROVE domain protein	-1.2199	1.42345e-05
dnaA	MSMEG_6947	chromosomal replication initiator protein DnaA	-1.2167	8.09371e-11
MSMEG_5861	MSMEG_5861	cytochrome P450 109	-1.2165	0.000230817
MSMEG_1530	MSMEG_1530	integral membrane protein	-1.2153	3.91507e-06
MSMEG_0760	MSMEG_0760	thioesterase family protein	-1.2151	6.89024e-08
MSMEG_3403	MSMEG_3403	formamidase	-1.2145	0.00713586
MSMEG_3008	MSMEG_3008	putative sigma 54 type regulator	-1.2132	0.000237813
panE	MSMEG_0153	2-dehydropantoate 2-reductase	-1.2127	0.000124855
MSMEG_0514	MSMEG_0514	alpha-galactosidase	-1.2127	0.00719396
mdcB	MSMEG_6634	triphosphoribosyl-dephospho-CoA synthase MdcB	-1.2114	0.00543847
MSMEG_1872	MSMEG_1872	conserved hypothetical protein	-1.2108	0.00383403
MSMEG_2456	MSMEG_2456	5,10-methylenetetrahydromethanopterin reductase	-1.2106	0.000302926
MSMEG_5867	MSMEG_5867	nuclear transport factor 2 (NTF2) domain superfamily protein	-1.2094	0.000297303
MSMEG_0380	MSMEG_0380	MmpS4 protein	-1.2087	8.37044e-10
MSMEG_5557	MSMEG_5557	conserved hypothetical protein	-1.2085	0.00763679
MSMEG_0140	MSMEG_0140	probable conserved mce associated membrane protein	-1.2048	4.94319e-09
MSMEG_5862	MSMEG_5862	short chain dehydrogenase	-1.2047	0.0022892
MSMEG_6272	MSMEG_6272	NAD-glutamate dehydrogenase	-1.2045	6.52804e-07
MSMEG_1943	MSMEG_1943	ATP-dependent DNA helicase	-1.2035	4.32644e-10
MSMEG_5771	MSMEG_5771	hypothetical protein	-1.2021	1.08257e-06
MSMEG_1572	MSMEG_1572	transcriptional regulator, GntR family protein	-1.2016	0.00322943
MSMEG_6255	MSMEG_6255	conserved hypothetical protein	-1.2011	1.97127e-09
MSMEG_6793	MSMEG_6793	hypothetical protein	-1.201	0.000288942
MSMEG_3786	MSMEG_3786	D-amino acid deaminase	-1.2006	0.000593165
MSMEG_0245	MSMEG_0245	probable conserved transmembrane protein	-1.2002	0.00234992
MSMEG_5157	MSMEG_5157	hypothetical protein	-1.1984	0.00607153
MSMEG_4174	MSMEG_4174	transcriptional regulator, IclR family protein	-1.1981	0.00543825
MSMEG_0446	MSMEG_0446	putrescine importer	-1.1978	2.00565e-06
MSMEG_3236	MSMEG_3236	ABC-type amino acid transport system, permease component	-1.1976	2.30546e-07
purA	MSMEG_0759	adenylosuccinate synthetase	-1.1947	3.4321e-09
MSMEG_0933	MSMEG_0933	conserved hypothetical protein	-1.1933	2.79531e-11
MSMEG_6563	MSMEG_6563	dihydrokaempferol 4-reductase	-1.1917	0.00573919
MSMEG_1314	MSMEG_1314	hypothetical protein	-1.1908	0.00676259
MSMEG_6876	MSMEG_6876	branched chain amino acid transport ATP-binding protein	-1.1905	0.000736454
MSMEG_0529	MSMEG_0529	probable serine/threonine-protein kinase PknK	-1.1904	2.64758e-05
MSMEG_0393	MSMEG_0393	Fmt protein	-1.1901	2.177e-05
MSMEG_2432	MSMEG_2432	D-alanyl-D-alanine carboxypeptidase	-1.1891	6.17456e-05
MSMEG_0381	MSMEG_0381	Mmp14a protein	-1.1884	3.75363e-10
MSMEG_1991	MSMEG_1991	isovaleryl-CoA dehydrogenase	-1.1874	0.000242794
MSMEG_1236	MSMEG_1236	Mpr protein	-1.1873	0.00133385
MSMEG_2503	MSMEG_2503	hypothetical protein	-1.1872	5.6087e-05
MSMEG_5527	MSMEG_5527	conserved hypothetical protein	-1.1871	1.27004e-06
MSMEG_5768	MSMEG_5768	conserved hypothetical protein	-1.1865	0.00116383
MSMEG_0156	MSMEG_0156	transcriptional regulator, LysR family protein	-1.1857	0.00109583
MSMEG_6381	MSMEG_6381	conserved hypothetical protein	-1.1855	1.98952e-07
MSMEG_0062	MSMEG_0062	ftsk/spoiiie family protein	-1.1845	2.48581e-09
MSMEG_1486	MSMEG_1486	RNA polymerase sigma-70 factor	-1.1845	1.1393e-06
MSMEG_6591	MSMEG_6591	aminotransferase, class V family protein	-1.1834	2.60842e-07
MSMEG_5858	MSMEG_5858	3-oxoacyl-[acyl-carrier-protein] reductase	-1.183	0.00111716
MSMEG_2278	MSMEG_2278	membrane-bound oxidoreductase	-1.1819	0.000269677
MSMEG_6803	MSMEG_6803	ribose transport system permease protein RbsC	-1.1807	5.31112e-05
MSMEG_6047	MSMEG_6047	cation ABC transporter, periplasmic cation-binding protein, putative	-1.1797	3.28854e-05
MSMEG_4085	MSMEG_4085	nitrilotriacetate monooxygenase component A	-1.1781	2.83635e-07
MSMEG_1963	MSMEG_1963	putative transcriptional regulatory protein	-1.1756	8.14817e-08
lpdA	MSMEG_0903	dihydrolipoamide dehydrogenase	-1.1746	3.13116e-09
pntB	MSMEG_0109	NAD(P) transhydrogenase, beta subunit	-1.1731	1.78228e-09
ssuD	MSMEG_4086	nitrilotriacetate monooxygenase component A	-1.1713	0.000156303
MSMEG_6524	MSMEG_6524	ABC Polyamine/Opine/Phosphonate transporter, periplasmic ligand binding protein	-1.171	5.72271e-07
ectB	MSMEG_3900	diaminobutyrate--2-oxoglutarate aminotransferase	-1.1665	6.51901e-05
MSMEG_6359	MSMEG_6359	trypsin domain protein	-1.1653	0.000276357
MSMEG_1941	MSMEG_1941	helicase, UvrD/Rep family protein	-1.1648	1.28863e-07
MSMEG_6049	MSMEG_6049	secreted protein	-1.1648	0.000131946
MSMEG_3250	MSMEG_3250	ABC transporter, ATP-binding protein	-1.1647	1.4487e-08
MSMEG_0128	MSMEG_0128	thioesterase superfamily protein	-1.1646	0.00282388
MSMEG_5131	MSMEG_5131	hypothetical protein	-1.164	0.000199351
MSMEG_0246	MSMEG_0246	sensor-type histidine kinase PrrB	-1.1638	2.99229e-07
MSMEG_0278	MSMEG_0278	hypothetical protein	-1.163	0.000107869
MSMEG_0472	MSMEG_0472	putative lipoprotein	-1.1625	0.00952237
MSMEG_4665	MSMEG_4665	IolE protein	-1.1586	0.000532965
MSMEG_5755	MSMEG_5755	tRNA	-1.1584	0.00662533
MSMEG_0515	MSMEG_0515	probable sugar transporter sugar binding lipoprotein	-1.158	0.00357184
MSMEG_4115	MSMEG_4115	3-hydroxybutyryl-CoA dehydrogenase	-1.1567	3.71187e-06
MSMEG_6383	MSMEG_6383	transcription regulator FurA	-1.1559	0.000147472
MSMEG_0579	MSMEG_0579	helix-turn-helix, Fis-type	-1.155	4.34042e-05
MSMEG_5565	MSMEG_5565	conserved hypothetical protein	-1.1532	0.000736442
MSMEG_5349	MSMEG_5349	conserved hypothetical protein, putative	-1.1526	0.00844632
MSMEG_0141	MSMEG_0141	probable conserved mce associated transmembrane protein	-1.1522	4.75477e-06
MSMEG_5040	MSMEG_5040	transcriptional regulator, TetR family protein	-1.1509	0.00669624
MSMEG_5871	MSMEG_5871	HIT family protein	-1.1503	7.293e-05
MSMEG_4553	MSMEG_4553	GAF domain, putative	-1.1503	0.00250457
MSMEG_1663	MSMEG_1663	transcriptional regulator, AsnC family protein	-1.1493	3.63329e-05
MSMEG_1260	MSMEG_1260	hypothetical protein	-1.1459	3.66896e-06
MSMEG_0340	MSMEG_0340	enoyl-CoA hydratase/isomerase family protein	-1.1451	0.00498824
MSMEG_1265	MSMEG_1265	conserved hypothetical protein	-1.1447	7.99035e-06
MSMEG_0108	MSMEG_0108	acyl-CoA dehydrogenase	-1.1434	2.2827e-09
MSMEG_6906	MSMEG_6906	putative hydrolase	-1.1407	7.81342e-09
MSMEG_5865	MSMEG_5865	conserved hypothetical protein	-1.1397	0.000325033
MSMEG_5102	MSMEG_5102	ABC transporter ATP-binding protein	-1.1386	0.000509586
MSMEG_1692	MSMEG_1692	ECF-family protein RNA polymerase sigma factor	-1.1383	0.00312131
MSMEG_6815	MSMEG_6815	secreted protein	-1.1379	7.37219e-06
MSMEG_4559	MSMEG_4559	ABC transporter, membrane spanning protein	-1.1379	0.000178446
MSMEG_2172	MSMEG_2172	dicarboxylate-carrier protein	-1.1378	0.00203149
MSMEG_0901	MSMEG_0901	conserved hypothetical protein	-1.1376	0.00118708
MSMEG_0842	MSMEG_0842	hypothetical protein	-1.1373	0.000100778
MSMEG_1451	MSMEG_1451	arylsulfatase	-1.1362	1.28154e-08
MSMEG_6455	MSMEG_6455	conserved hypothetical protein	-1.1348	5.21842e-05
MSMEG_5452	MSMEG_5452	conserved hypothetical protein	-1.1345	0.000124286
MSMEG_3336	MSMEG_3336	hydrolase	-1.1343	0.000945607
MSMEG_3057	MSMEG_3057	ABC-type metal ion transport system, permease component	-1.1341	1.62511e-06
MSMEG_3237	MSMEG_3237	ATP-binding protein	-1.1327	3.5385e-06
MSMEG_5335	MSMEG_5335	formamidase	-1.1303	0.00025065
MSMEG_2045	MSMEG_2045	monoxygenase	-1.1302	9.81717e-09
MSMEG_2820	MSMEG_2820	hypothetical protein	-1.1299	3.95908e-09
MSMEG_1332	MSMEG_1332	conserved hypothetical protein	-1.1295	0.000914561
MSMEG_1681	MSMEG_1681	endoribonuclease L-PSP superfamily protein	-1.1287	2.28822e-06
MSMEG_5816	MSMEG_5816	conserved hypothetical protein	-1.1257	1.96392e-05
MSMEG_0052	MSMEG_0052	conserved hypothetical protein	-1.1249	4.45638e-06
MSMEG_5943	MSMEG_5943	putative peroxisomal multifunctional enzyme type 2	-1.1235	9.30622e-06
MSMEG_0070	MSMEG_0070	hypothetical protein	-1.1223	1.47202e-06
MSMEG_6636	MSMEG_6636	[Mn] superoxide dismutase	-1.1219	1.80438e-08
MSMEG_1458	MSMEG_1458	tena/thi-4 family protein	-1.1217	0.00524726
MSMEG_4659	MSMEG_4659	GntR-family protein transcriptional regulator	-1.1203	0.000119889
MSMEG_6824	MSMEG_6824	MarR-family protein regulatory protein	-1.1203	0.00422936
MSMEG_6006	MSMEG_6006	conserved hypothetical protein	-1.1188	0.000748685
MSMEG_3789	MSMEG_3789	inner membrane permease YgbN	-1.1174	0.00606149
MSMEG_0425	MSMEG_0425	putative membrane protein DcsA	-1.1162	0.00842577
MSMEG_6588	MSMEG_6588	fumarylacetoacetate	-1.1159	0.00547358
MSMEG_3393	MSMEG_3393	putative acyl-CoA dehydrogenase	-1.1148	0.00143204
MSMEG_6522	MSMEG_6522	ABC transporter, inner membrane subunit	-1.1131	0.000512459
MSMEG_6224	MSMEG_6224	Retinal pigment epithelial membrane protein	-1.1124	0.00237531
cofD	MSMEG_1830	lppg:fo 2-phospho-l-lactate transferase	-1.1116	3.61924e-08
MSMEG_4852	MSMEG_4852	enoyl-CoA hydratase, putative	-1.1114	0.000974776
MSMEG_0652	MSMEG_0652	hypothetical protein	-1.1114	0.00238002
MSMEG_0011	MSMEG_0011	FAD-binding 9, siderophore-interacting	-1.1097	9.31288e-06
MSMEG_1813	MSMEG_1813	propionyl-CoA carboxylase beta chain	-1.1085	1.56147e-08
MSMEG_6818	MSMEG_6818	dehydrogenase	-1.1078	0.000554341
MSMEG_2303	MSMEG_2303	integral membrane transporter	-1.1066	7.06527e-05
MSMEG_4982	MSMEG_4982	conserved hypothetical protein	-1.1066	0.00242421
MSMEG_6882	MSMEG_6882	LysR-family protein transcriptional regulator	-1.1057	0.000497295
MSMEG_6842	MSMEG_6842	2,2-dialkylglycine decarboxylase	-1.1047	0.000118998
MSMEG_1348	MSMEG_1348	RNA polymerase ECF-subfamily protein sigma factor	-1.1032	0.00238914
MSMEG_6788	MSMEG_6788	dihydroxyacetone kinase	-1.1019	1.72685e-05
MSMEG_3846	MSMEG_3846	phosphotransferase enzyme family protein	-1.1007	0.00214237
metE	MSMEG_6638	5-methyltetrahydropteroyltriglutamate--homocysteine S-methyltransferase	-1.1001	6.99656e-08
MSMEG_1621	MSMEG_1621	pyrimidine-specific ribonucleoside hydrolase RihA	-1.0982	0.000118396
ehuC	MSMEG_5369	ectoine/hydroxyectoine ABC transporter, permease protein EhuC	-1.0974	0.00364556
MSMEG_3389	MSMEG_3389	putative acetolactate synthase	-1.0953	0.000539676
MSMEG_1652	MSMEG_1652	O-acetylhomoserine sulfhydrylase	-1.0938	7.03097e-09
MSMEG_6116	MSMEG_6116	conserved hypothetical protein	-1.0932	1.37514e-06
MSMEG_2022	MSMEG_2022	GntT protein, putative	-1.0926	0.00460736
rbsR	MSMEG_6798	ribose operon repressor	-1.0871	0.00108229
MSMEG_2228	MSMEG_2228	oxidoreductase, short chain dehydrogenase/reductase family protein	-1.0854	0.00573937
cobF	MSMEG_5548	precorrin-6A synthase (deacetylating)	-1.0843	0.00019185
MSMEG_0349	MSMEG_0349	virulence factor mce family protein	-1.0829	0.00155696
MSMEG_2526	MSMEG_2526	copper methylamine oxidase	-1.0809	0.00609477
MSMEG_2501	MSMEG_2501	ABC nitrate/sulfonate/bicarbonate family protein transporter, inner membrane subunit	-1.0807	0.00286485
MSMEG_0290	MSMEG_0290	acyltransferase, ws/dgat/mgat subfamily protein	-1.0806	7.48351e-05
MSMEG_5609	MSMEG_5609	carotenoid oxygenase	-1.0805	0.00090132
MSMEG_5266	MSMEG_5266	RDD family protein	-1.0783	2.90072e-05
MSMEG_1145	MSMEG_1145	virulence factor Mce family protein	-1.078	0.000239184
MSMEG_1116	MSMEG_1116	gamma-glutamylisopropylamide synthetase	-1.0756	0.00195162
MSMEG_1147	MSMEG_1147	mce related protein	-1.0735	0.000171944
MSMEG_6136	MSMEG_6136	membrane protein, TerC family protein	-1.0727	1.23369e-05
MSMEG_6360	MSMEG_6360	tRNA	-1.0721	0.00862747
MSMEG_6644	MSMEG_6644	malyl-CoA lyase	-1.072	0.00355583
MSMEG_3270	MSMEG_3270	SN-glycerol-3-phosphate ABC transporter, ATP-binding protein	-1.0715	0.000217291
MSMEG_5988	MSMEG_5988	hypothetical protein	-1.0705	0.00012114
MSMEG_6396	MSMEG_6396	antigen 85-C	-1.0698	4.72854e-08
MSMEG_4116	MSMEG_4116	3-hydroxybutyryl-CoA dehydrogenase	-1.0681	0.000430732
MSMEG_5036	MSMEG_5036	rhomboid family protein	-1.0678	0.000467306
MSMEG_6310	MSMEG_6310	4-hydroxybutyrate coenzyme A transferase	-1.0668	9.79132e-05
MSMEG_1023	MSMEG_1023	integral membrane transporter	-1.0666	0.00139699
rimM	MSMEG_2437	16S rRNA processing protein RimM	-1.0663	0.000159747
MSMEG_5410	MSMEG_5410	radical SAM domain protein	-1.0634	0.00031473
MSMEG_6904	MSMEG_6904	myo-inositol-1-phosphate synthase	-1.0619	6.70755e-08
MSMEG_3249	MSMEG_3249	branched-chain amino acid ABC transporter, permease protein	-1.0594	3.7198e-07
MSMEG_6144	MSMEG_6144	pe family protein	-1.058	0.00752091
MSMEG_2458	MSMEG_2458	hypothetical protein	-1.0577	0.000199117
MSMEG_5146	MSMEG_5146	binding protein dependent transport protein	-1.0565	0.00585794
MSMEG_0337	MSMEG_0337	conserved hypothetical protein	-1.0564	0.000288302
MSMEG_0470	MSMEG_0470	para-nitrobenzyl esterase	-1.0557	0.00534143
MSMEG_1812	MSMEG_1812	conserved hypothetical protein	-1.0537	7.74717e-06
MSMEG_5730	MSMEG_5730	permease for cytosine/purines, uracil, thiamine, allantoin transporter	-1.0535	0.0062627
MSMEG_5067	MSMEG_5067	secreted protein	-1.0532	3.9451e-05
MSMEG_1392	MSMEG_1392	alcohol dehydrogenase, class IV	-1.0531	3.09562e-06
MSMEG_5859	MSMEG_5859	aldehyde dehydrogenase (NAD) family protein	-1.0522	0.00128799
MSMEG_1261	MSMEG_1261	hypothetical protein	-1.052	0.00653001
galT	MSMEG_3691	galactose-1-phosphate uridylyltransferase	-1.0519	0.00110269
MSMEG_6865	MSMEG_6865	ABC transporter solute binding lipoprotein	-1.0516	0.00135084
MSMEG_5707	MSMEG_5707	cupin domain protein	-1.051	0.00666913
MSMEG_2283	MSMEG_2283	IS1096, tnpA protein	-1.0509	0.000616152
phoP	MSMEG_5872	DNA-binding response regulator PhoP	-1.0505	2.47804e-05
MSMEG_3962	MSMEG_3962	lactate 2-monooxygenase	-1.0503	0.00719157
MSMEG_3197	MSMEG_3197	lipase	-1.0494	1.00255e-05
MSMEG_3251	MSMEG_3251	branched-chain amino acid ABC transporter ATP-binding protein	-1.0492	3.02821e-06
MSMEG_0457	MSMEG_0457	DNA topoisomerase IV subunit B	-1.0485	4.05551e-07
MSMEG_3348	MSMEG_3348	bacterial extracellular solute-binding protein, family protein 7	-1.0475	0.00888304
MSMEG_6361	MSMEG_6361	transcriptional regulator, MarR family protein	-1.0464	1.78238e-05
MSMEG_4687	MSMEG_4687	cytosine deaminase	-1.0459	0.000644503
MSMEG_0382	MSMEG_0382	putative transport protein	-1.044	7.76033e-07
MSMEG_5546	MSMEG_5546	membrane spanning protein	-1.044	0.00011967
MSMEG_0321	MSMEG_0321	transcriptional regulator	-1.043	3.20156e-05
MSMEG_4678	MSMEG_4678	hypothetical protein	-1.0429	5.27633e-05
modB	MSMEG_2015	molybdate ABC transporter, permease protein	-1.039	4.49096e-05
MSMEG_6755	MSMEG_6755	isoflavone reductase	-1.0379	2.44363e-05
MSMEG_1634	MSMEG_1634	probable forkhead-associated protein	-1.0373	0.000770634
MSMEG_6802	MSMEG_6802	ABC transporter ATP-binding protein	-1.0371	0.000957603
MSMEG_6521	MSMEG_6521	sulfate/thiosulfate import ATP-binding protein CysA 2	-1.0364	0.0006761
MSMEG_0466	MSMEG_0466	hypothetical protein	-1.0333	0.00509428
MSMEG_5205	MSMEG_5205	conserved hypothetical protein	-1.0325	0.000984293
MSMEG_5145	MSMEG_5145	extracellular solute-binding protein, family protein 1	-1.0297	0.00268018
MSMEG_1829	MSMEG_1829	F420-0:gamma-glutamyl ligase	-1.0288	8.62242e-07
MSMEG_0111	MSMEG_0111	putative magnesium transport protein	-1.0283	0.00032789
menB	MSMEG_4114	naphthoate synthase	-1.022	1.11658e-05
MSMEG_5377	MSMEG_5377	hypothetical protein	-1.0197	0.00750757
MSMEG_5835	MSMEG_5835	fumarate reductase/succinate dehydrogenase flavoprotein	-1.0192	2.31105e-05
MSMEG_4734	MSMEG_4734	hypothetical protein	-1.0183	2.29853e-05
MSMEG_0900	MSMEG_0900	eptc-inducible aldehyde dehydrogenase	-1.0135	0.000681315
MSMEG_2787	MSMEG_2787	putative riboflavin biosynthesis protein RibD	-1.0109	0.00716444
MSMEG_5941	MSMEG_5941	3-ketosteroid dehydrogenase	-1.01	4.97812e-05
ksgA	MSMEG_5438	dimethyladenosine transferase	-1.0095	9.29198e-07
MSMEG_4733	MSMEG_4733	putative membrane protein	-1.0086	0.00363542
MSMEG_5827	MSMEG_5827	glyoxalase family protein	-1.0051	0.000389999
MSMEG_3505	MSMEG_3505	6-aminohexanoate-cyclic-dimer hydrolase	-1.0044	1.66547e-05
MSMEG_6518	MSMEG_6518	conserved hypothetical protein	-1.0034	5.64769e-07
bioB	MSMEG_3194	biotin synthase	-1.0032	0.000195942
MSMEG_6452	MSMEG_6452	[NADP+] succinate-semialdehyde dehydrogenase	-1.0008	1.33059e-05

## Sheet: Dataset S1G madRKO+SDS vs wt.UP
Gene name	Gene ID	Product	Fold change (log2)	P-value
MSMEG_3573	MSMEG_3573	integral membrane protein, putative	6.1599	4.53375e-69
MSMEG_0181	MSMEG_0181	alpha-ketoglutarate-dependent taurine dioxygenase	5.7005	2.08089e-32
MSMEG_1563	MSMEG_1563	short-chain dehydrogenase/reductase SDR	5.5396	3.33035e-64
MSMEG_1381	MSMEG_1381	MmpS5 protein	5.3918	1.00723e-47
MSMEG_0182	MSMEG_0182	epoxide hydrolase 1	5.3359	3.74898e-72
MSMEG_3572	MSMEG_3572	transcriptional regulator, TetR family protein	5.327	6.04833e-24
MSMEG_1382	MSMEG_1382	MmpL5 protein	5.0266	3.99277e-64
MSMEG_5344	MSMEG_5344	hypothetical protein	3.6215	1.71853e-17
MSMEG_5027	MSMEG_5027	glyoxalase family protein	3.4594	1.46208e-15
MSMEG_0180	MSMEG_0180	putative HTH-type transcriptional regulator	3.2845	3.11872e-21
MSMEG_0184	MSMEG_0184	transferase	3.2542	1.22989e-35
MSMEG_5773	MSMEG_5773	fatty acid desaturase	2.9985	7.41095e-62
MSMEG_5774	MSMEG_5774	tRNA-dihydrouridine synthase, putative	2.698	5.08233e-41
MSMEG_1480	MSMEG_1480	methyltransferase	2.636	4.31497e-46
MSMEG_5521	MSMEG_5521	acetyl-CoA acetyltransferase	2.6063	3.02147e-15
MSMEG_3537	MSMEG_3537	hypothetical protein	2.583	6.51325e-13
MSMEG_3574	MSMEG_3574	TPR domain protein	2.5149	4.93777e-53
MSMEG_1482	MSMEG_1482	methyltransferase	2.5141	1.76526e-23
MSMEG_1481	MSMEG_1481	methyltransferase	2.5034	1.71532e-27
MSMEG_4708	MSMEG_4708	putative methyltransferase	2.4437	1.39908e-25
MSMEG_4841	MSMEG_4841	conserved hypothetical protein	2.4295	1.09922e-05
MSMEG_3536	MSMEG_3536	sugar transport protein	2.334	8.99487e-20
MSMEG_3757	MSMEG_3757	ribosomal RNA	2.2897	0.000839474
MSMEG_4931	MSMEG_4931	ribosomal RNA	2.2845	0.000858025
MSMEG_5248	MSMEG_5248	acyl-[ACP] desaturase	2.2797	8.91337e-43
MSMEG_1770	MSMEG_1770	conserved hypothetical protein	2.2726	0.000587904
MSMEG_5568	MSMEG_5568	clavaldehyde dehydrogenase	2.2616	1.93616e-17
MSMEG_6498	MSMEG_6498	hypothetical protein	2.2277	1.97389e-07
MSMEG_5179	MSMEG_5179	DoxX subfamily protein, putative	2.2175	2.7664e-15
MSMEG_4961	MSMEG_4961	hypothetical protein	2.133	1.96002e-05
MSMEG_5486	MSMEG_5486	peptidase S1 and S6, chymotrypsin/Hap	2.1321	1.4735e-43
MSMEG_4840	MSMEG_4840	Rieske [2Fe-2S] domain protein	2.1174	4.3519e-14
MSMEG_6579	MSMEG_6579	conserved hypothetical protein	2.0956	5.33615e-40
MSMEG_1031	MSMEG_1031	conserved hypothetical protein	2.0602	1.38088e-13
MSMEG_0537	MSMEG_0537	conserved hypothetical protein	2.0401	1.74803e-08
MSMEG_4969	MSMEG_4969	two-component system response regulator	2.0293	2.57835e-10
MSMEG_3321	MSMEG_3321	ATP/GTP-binding protein	2.0161	9.86903e-11
MSMEG_1131	MSMEG_1131	tryptophan-rich sensory protein	2.0035	1.39154e-53
MSMEG_3685	MSMEG_3685	conserved hypothetical protein	1.9503	4.26845e-05
MSMEG_2751	MSMEG_2751	hypothetical protein	1.9385	4.76133e-10
MSMEG_3680	MSMEG_3680	hypothetical protein	1.9316	3.24523e-06
MSMEG_1885	MSMEG_1885	2Fe-2S iron-sulfur cluster binding domain protein	1.916	3.50524e-18
MSMEG_4778	MSMEG_4778	putative thiolase	1.8631	2.64354e-05
MSMEG_5559	MSMEG_5559	metabolite/sugar transport protein	1.8507	4.87148e-08
MSMEG_1479	MSMEG_1479	methyltransferase, putative, family protein	1.8082	8.36841e-24
MSMEG_4970	MSMEG_4970	hypothetical protein	1.8082	1.51829e-12
MSMEG_4707	MSMEG_4707	non-heme bromoperoxidase BPO-A2	1.8068	6.79216e-32
MSMEG_2310	MSMEG_2310	monooxygenase	1.8067	3.03967e-29
pcaH	MSMEG_2601	protocatechuate 3,4-dioxygenase, beta subunit	1.7911	1.32891e-11
MSMEG_0538	MSMEG_0538	regulatory protein, MarR	1.7771	1.19886e-12
MSMEG_5177	MSMEG_5177	regulatory protein, TetR	1.7471	8.08328e-08
MSMEG_1030	MSMEG_1030	monooxygenase	1.7279	5.91941e-35
MSMEG_6440	MSMEG_6440	monooxygenase, flavin-binding family protein	1.7231	5.02288e-14
MSMEG_5497	MSMEG_5497	conserved hypothetical protein	1.71	3.96008e-09
MSMEG_1904	MSMEG_1904	acyl-CoA dehydrogenase	1.7073	3.13712e-11
MSMEG_3678	MSMEG_3678	hypothetical protein	1.7019	3.46224e-13
MSMEG_0918	MSMEG_0918	transcriptional regulator, XRE family protein	1.6968	6.21575e-12
MSMEG_2992	MSMEG_2992	putative acyl-CoA dehydrogenase	1.6962	0.000186296
MSMEG_1886	MSMEG_1886	Fatty acid desaturase	1.6648	1.28185e-30
MSMEG_5485	MSMEG_5485	molybdopterin biosynthesis protein	1.6581	1.4257e-21
MSMEG_5072	MSMEG_5072	extracytoplasmic function alternative sigma factor	1.656	5.48092e-23
MSMEG_5028	MSMEG_5028	HIT family protein	1.6205	4.00924e-14
MSMEG_2311	MSMEG_2311	conserved hypothetical protein	1.5998	3.26449e-15
MSMEG_4604	MSMEG_4604	hypothetical protein	1.5926	0.000569531
katG	MSMEG_3461	catalase/peroxidase HPI	1.5838	6.45923e-22
MSMEG_4930	MSMEG_4930	ribosomal RNA	1.5733	0.000967076
MSMEG_6209	MSMEG_6209	conserved hypothetical protein	1.5526	4.50181e-10
MSMEG_1794	MSMEG_1794	dehydrogenase	1.5507	7.13141e-18
MSMEG_3756	MSMEG_3756	ribosomal RNA	1.5492	0.00100954
MSMEG_3667	MSMEG_3667	para-nitrobenzyl esterase	1.5334	5.34237e-14
MSMEG_1380	MSMEG_1380	transcriptional regulator	1.5331	3.1609e-08
MSMEG_5071	MSMEG_5071	conserved hypothetical protein	1.5326	1.10766e-13
sppA	MSMEG_1476	signal peptide peptidase SppA, 67K type	1.5238	6.01165e-14
MSMEG_5868	MSMEG_5868	hypothetical protein	1.5184	5.03153e-08
MSMEG_6441	MSMEG_6441	transcriptional regulator, TetR family protein	1.5003	2.35396e-10
MSMEG_4866	MSMEG_4866	3-(3-hydroxy-phenyl)propionate hydroxylase	1.499	0.00460799
MSMEG_1790	MSMEG_1790	conserved hypothetical protein	1.4963	3.28766e-10
MSMEG_1774	MSMEG_1774	conserved hypothetical protein	1.4917	1.00885e-19
MSMEG_2159	MSMEG_2159	conserved hypothetical protein	1.4872	5.49069e-06
MSMEG_5496	MSMEG_5496	MscS Mechanosensitive ion channel	1.4844	2.72896e-10
MSMEG_2752	MSMEG_2752	sigma factor SigB	1.4838	1.35429e-21
MSMEG_5569	MSMEG_5569	clavaldehyde dehydrogenase	1.4823	3.83106e-09
MSMEG_0095	MSMEG_0095	methyltransferase	1.4729	1.03872e-09
MSMEG_0777	MSMEG_0777	F420-dependent glucose-6-phosphate dehydrogenase	1.4671	1.19133e-19
MSMEG_3041	MSMEG_3041	thiopurine S-methyltransferase (tpmt) superfamily protein	1.4633	2.9228e-09
MSMEG_3454	MSMEG_3454	hypothetical protein	1.4632	1.45374e-15
kdpB	MSMEG_5393	K+-transporting ATPase, B subunit	1.458	5.97366e-05
MSMEG_4968	MSMEG_4968	two-component system sensor kinase	1.4502	1.96371e-06
MSMEG_4842	MSMEG_4842	amidohydrolase	1.4496	0.000161936
MSMEG_4282	MSMEG_4282	conserved hypothetical protein	1.4485	4.86148e-09
MSMEG_3558	MSMEG_3558	carboxymethylenebutenolidase	1.4453	5.8038e-07
MSMEG_6139	MSMEG_6139	putative HTH-type transcriptional regulator	1.4397	5.214e-10
MSMEG_0493	MSMEG_0493	hypothetical protein	1.4344	0.00247331
MSMEG_2542	MSMEG_2542	integral membrane protein DUF6	1.4288	3.88849e-08
MSMEG_2555	MSMEG_2555	hypothetical protein	1.424	0.00818314
MSMEG_5176	MSMEG_5176	methyltransferase type 11	1.4145	2.94147e-06
MSMEG_0771	MSMEG_0771	putative oxidoreductase YqjQ	1.4105	8.03214e-08
MSMEG_2687	MSMEG_2687	carveol dehydrogenase	1.3924	8.49756e-11
MSMEG_0179	MSMEG_0179	transcriptional regulator, GntR family protein	1.3625	1.98136e-06
MSMEG_5178	MSMEG_5178	integral membrane protein	1.361	3.89709e-09
MSMEG_5501	MSMEG_5501	hypothetical protein	1.3467	2.38298e-08
MSMEG_2516	MSMEG_2516	putative oxidoreductase	1.3319	2.68681e-08
MSMEG_1783	MSMEG_1783	hypothetical protein	1.3303	9.21591e-05
MSMEG_5505	MSMEG_5505	conserved hypothetical protein	1.3215	4.12833e-11
MSMEG_6303	MSMEG_6303	para-nitrobenzyl esterase	1.3197	2.29594e-11
MSMEG_1905	MSMEG_1905	acyl-CoA dehydrogenase protein	1.3185	5.10769e-06
MSMEG_1919	MSMEG_1919	Transcription factor WhiB	1.3171	2.59662e-11
MSMEG_4881	MSMEG_4881	methylmalonyl-CoA mutase, N-terminus of large subunit	1.314	0.00125252
MSMEG_3460	MSMEG_3460	ferric uptake regulation protein	1.3102	4.93107e-10
MSMEG_1101	MSMEG_1101	hypothetical protein	1.2979	1.1957e-05
MSMEG_2556	MSMEG_2556	beta-glucosidase	1.2949	1.24149e-09
MSMEG_5560	MSMEG_5560	hypothetical protein	1.2914	8.45994e-07
MSMEG_2669	MSMEG_2669	hydrolase	1.2911	7.70713e-15
MSMEG_3581	MSMEG_3581	FabG protein	1.2742	0.00414249
MSMEG_2688	MSMEG_2688	antibiotic biosynthesis monooxygenase domain protein	1.2723	2.98987e-12
MSMEG_2991	MSMEG_2991	permease of the major facilitator superfamily protein	1.2672	3.8384e-07
MSMEG_1475	MSMEG_1475	conserved hypothetical protein	1.2648	6.24728e-12
hslR	MSMEG_3455	heat shock protein 15	1.2603	2.63961e-10
MSMEG_3902	MSMEG_3902	ATPase, AAA family protein	1.2583	1.8328e-10
MSMEG_4247	MSMEG_4247	probable conserved integral membrane protein	1.2571	4.57741e-14
MSMEG_0356	MSMEG_0356	acetyltransferase	1.2558	6.55453e-05
glgB	MSMEG_4918	1,4-alpha-glucan branching enzyme	1.2457	5.98228e-13
MSMEG_2115	MSMEG_2115	conserved hypothetical protein	1.2452	2.47842e-10
MSMEG_3580	MSMEG_3580	antigen 85-C	1.2301	3.84244e-20
MSMEG_5434	MSMEG_5434	hypothetical protein	1.2291	0.00022536
MSMEG_3551	MSMEG_3551	linalool 8-monooxygenase	1.2276	3.94374e-05
MSMEG_6235	MSMEG_6235	thiopurine S-methyltransferase (tpmt) superfamily protein	1.2271	1.28895e-13
MSMEG_6233	MSMEG_6233	conserved hypothetical protein	1.2231	1.98285e-08
dehII	MSMEG_3450	haloacid dehalogenase, type II	1.2212	2.12639e-07
MSMEG_1789	MSMEG_1789	conserved hypothetical protein	1.2155	5.9186e-22
malQ	MSMEG_3673	4-alpha-glucanotransferase	1.2127	2.0728e-08
MSMEG_3465	MSMEG_3465	acyl-CoA synthase	1.2115	5.73118e-10
MSMEG_4056	MSMEG_4056	conserved secreted protein	1.2091	0.00224263
MSMEG_1315	MSMEG_1315	transporter, small conductance mechanosensitive ion channel (MscS) family protein	1.2087	1.50577e-14
MSMEG_4837	MSMEG_4837	amidohydrolase 2	1.2069	0.000814009
MSMEG_5484	MSMEG_5484	conserved hypothetical protein	1.2038	2.20275e-07
MSMEG_5247	MSMEG_5247	PhoH family protein	1.1975	3.17221e-28
MSMEG_1695	MSMEG_1695	phosphoglucomutase/phosphomannomutase	1.1911	2.43056e-11
MSMEG_2112	MSMEG_2112	secreted protein	1.1837	1.53363e-11
MSMEG_5512	MSMEG_5512	magnesium chelatase	1.1788	5.59589e-16
MSMEG_1932	MSMEG_1932	MmpS3 protein	1.1771	2.32218e-12
MSMEG_4048	MSMEG_4048	cyclase	1.1737	3.18289e-07
MSMEG_3909	MSMEG_3909	conserved hypothetical protein	1.1731	0.00752202
MSMEG_3530	MSMEG_3530	conserved hypothetical protein	1.1646	1.51612e-07
MSMEG_6559	MSMEG_6559	hypothetical protein	1.1612	5.28565e-06
MSMEG_2034	MSMEG_2034	aryl-alcohol dehydrogenase	1.1612	0.00903969
MSMEG_1887	MSMEG_1887	hypothetical protein	1.1544	3.34081e-07
MSMEG_3141	MSMEG_3141	conserved domain protein	1.1517	0.000905651
MSMEG_3462	MSMEG_3462	oxidoreductase	1.1516	2.00665e-06
wrbA	MSMEG_2375	NAD(P)H:quinone oxidoreductase, type IV	1.1496	5.40315e-10
MSMEG_1114	MSMEG_1114	short chain dehydrogenase	1.1372	8.98018e-07
MSMEG_0762	MSMEG_0762	cytochrome P450 FAS1	1.1316	1.27614e-07
MSMEG_1383	MSMEG_1383	endonuclease IV	1.1312	1.21094e-15
MSMEG_5511	MSMEG_5511	von Willebrand factor, type A	1.1267	9.46934e-15
MSMEG_1878	MSMEG_1878	S30AE family protein	1.1266	3.44817e-05
MSMEG_4499	MSMEG_4499	hypothetical protein	1.1261	0.0014102
pcaB	MSMEG_2603	3-carboxy-cis,cis-muconate cycloisomerase	1.1235	1.0075e-07
MSMEG_5916	MSMEG_5916	hypothetical protein	1.1227	0.00246715
kdpA	MSMEG_5392	K+-transporting ATPase, A subunit	1.121	0.00048813
MSMEG_3254	MSMEG_3254	RDD family protein, putative	1.1186	5.78878e-19
MSMEG_2376	MSMEG_2376	conserved hypothetical protein	1.1158	3.95387e-09
MSMEG_4047	MSMEG_4047	dihydropteroate synthase	1.1156	4.8967e-06
MSMEG_5245	MSMEG_5245	universal stress protein family protein	1.1143	0.000402665
MSMEG_2694	MSMEG_2694	transcriptional regulator, XRE family protein	1.1119	2.45212e-10
MSMEG_5343	MSMEG_5343	conserved hypothetical protein	1.108	1.09296e-10
MSMEG_3289	MSMEG_3289	gp61 protein	1.1053	1.34191e-12
MSMEG_0463	MSMEG_0463	MmpL4 protein	1.1027	4.60424e-05
MSMEG_5504	MSMEG_5504	conserved secreted protein	1.1024	2.34432e-06
MSMEG_4049	MSMEG_4049	sugar transporter, permease protein	1.0994	7.45023e-05
lon	MSMEG_3582	ATP-dependent protease La	1.099	1.54598e-08
MSMEG_6253	MSMEG_6253	fur family protein transcriptional regulator	1.099	2.86647e-06
MSMEG_3385	MSMEG_3385	hypothetical protein	1.095	0.00111437
MSMEG_3283	MSMEG_3283	membrane transport protein	1.0948	1.22319e-07
MSMEG_1903	MSMEG_1903	caib/baif family protein	1.0933	2.78129e-05
MSMEG_0697	MSMEG_0697	integral membrane protein	1.0929	2.88902e-08
MSMEG_4773	MSMEG_4773	amidohydrolase family protein	1.0912	4.49496e-07
MSMEG_2511	MSMEG_2511	siderophore utilization protein	1.0881	4.94069e-09
MSMEG_4633	MSMEG_4633	peptidase S9, prolyl oligopeptidase	1.0858	1.63043e-11
MSMEG_2874	MSMEG_2874	conserved hypothetical protein	1.0751	0.00989161
MSMEG_1112	MSMEG_1112	aconitate hydratase, putative	1.0729	8.02301e-12
MSMEG_2224	MSMEG_2224	acetyl-CoA C-acyltransferase	1.0682	1.64335e-05
MSMEG_5070	MSMEG_5070	Trypsin	1.0679	5.84162e-13
MSMEG_5402	MSMEG_5402	dehydrogenase DhgA	1.0663	2.39039e-11
MSMEG_1477	MSMEG_1477	major facilitator superfamily protein	1.0536	1.45422e-08
MSMEG_3682	MSMEG_3682	conserved hypothetical protein	1.0536	1.27626e-06
MSMEG_2644	MSMEG_2644	putative hydrolase	1.052	7.38853e-07
MSMEG_0093	MSMEG_0093	methyltransferase	1.0514	1.53809e-06
MSMEG_1788	MSMEG_1788	conserved hypothetical protein	1.0509	9.6648e-16
MSMEG_6557	MSMEG_6557	dehydrogenase	1.05	2.44973e-07
add	MSMEG_1676	adenosine deaminase	1.0485	1.95743e-11
MSMEG_1791	MSMEG_1791	UsfY protein	1.0465	3.41697e-06
MSMEG_6603	MSMEG_6603	NADH:flavin oxidoreductase/nadh oxidase	1.0411	1.58477e-05
MSMEG_3560	MSMEG_3560	conserved hypothetical protein	1.0379	0.000259502
MSMEG_2941	MSMEG_2941	NAD dependent epimerase/dehydratase family protein	1.0369	3.93378e-06
MSMEG_1291	MSMEG_1291	putative oxidoreductase	1.0337	1.17839e-08
MSMEG_3312	MSMEG_3312	hemerythrin HHE cation binding domain subfamily protein, putative	1.0238	1.73361e-06
xfp	MSMEG_3611	D-xylulose 5-phosphate/D-fructose 6-phosphate phosphoketolase	1.0225	7.33834e-12
MSMEG_1303	MSMEG_1303	putative transcriptional regulator	1.0207	0.00588245
MSMEG_5275	MSMEG_5275	permease of the major facilitator superfamily protein	1.0195	2.49744e-10
MSMEG_5069	MSMEG_5069	sec-independent translocase	1.0166	2.39633e-09
MSMEG_1802	MSMEG_1802	ChaB protein	1.0142	0.000177231
MSMEG_5267	MSMEG_5267	glutaryl-CoA dehydrogenase	1.0136	1.41247e-07
MSMEG_5203	MSMEG_5203	DoxX subfamily protein, putative	1.0064	0.000263774
MSMEG_6405	MSMEG_6405	Erp protein	1.0035	1.13452e-12

## Sheet: DatasetS1H madRKO+SDSvs wt.DOWN
Gene name	Gene ID	Product	Fold change (log2)	P-value
MSMEG_6242	MSMEG_6242	alcohol dehydrogenase, iron-containing	-5.8344	9.38193e-31
MSMEG_0114	MSMEG_0114	extracellular solute-binding protein, family protein 3	-5.162	3.19271e-37
MSMEG_5575	MSMEG_5575	repressor	-5.1084	1.30605e-22
MSMEG_5302	MSMEG_5302	aerobic C4-dicarboxylate transport protein	-5.0676	1.14749e-28
MSMEG_0116	MSMEG_0116	taurine import ATP-binding protein TauB	-4.9683	7.58978e-28
MSMEG_6241	MSMEG_6241	ATPase associated with various cellular activities, AAA-5	-4.8653	7.94607e-22
MSMEG_0113	MSMEG_0113	taurine transport system permease protein TauC	-4.8149	4.0864e-15
MSMEG_4536	MSMEG_4536	conserved hypothetical protein	-4.4437	4.06979e-47
MSMEG_4396	MSMEG_4396	isochorismatase hydrolase	-4.391	4.44161e-39
MSMEG_6240	MSMEG_6240	conserved hypothetical protein	-4.3702	1.2695e-13
MSMEG_0331	MSMEG_0331	transcriptional regulator, LuxR family protein	-4.2146	6.35239e-08
MSMEG_0556	MSMEG_0556	ABC transporter, nucleotide binding/ATPase protein	-4.151	1.21064e-07
groL	MSMEG_0880	chaperonin GroL	-4.079	1.90297e-28
MSMEG_5574	MSMEG_5574	substrate binding protein	-4.0771	6.23911e-29
aroK	MSMEG_0453	shikimate kinase	-4.0745	3.85247e-11
MSMEG_6758	MSMEG_6758	transport integral membrane protein	-3.9849	1.98924e-15
MSMEG_0932	MSMEG_0932	ROK family protein	-3.9305	4.63949e-58
MSMEG_2650	MSMEG_2650	acyl-CoA dehydrogenase	-3.8951	4.61056e-29
MSMEG_4533	MSMEG_4533	sulfate-binding protein	-3.7083	5.45325e-54
cysT	MSMEG_4532	sulfate ABC transporter, permease protein CysT	-3.6763	1.50681e-48
MSMEG_5573	MSMEG_5573	sugar ABC transporter permease protein	-3.631	1.14803e-20
MSMEG_5576	MSMEG_5576	D-mannonate oxidoreductase	-3.6222	7.33559e-30
MSMEG_6309	MSMEG_6309	ABC transporter, ATP-binding protein	-3.6191	2.65839e-18
MSMEG_0550	MSMEG_0550	sulfonate binding protein	-3.6165	1.68345e-29
glpK	MSMEG_6759	glycerol kinase	-3.6129	5.39599e-28
MSMEG_6307	MSMEG_6307	glutamine-binding periplasmic protein/glutamine transport system permease protein	-3.5907	5.90175e-41
groS	MSMEG_1582	chaperonin GroS	-3.5267	2.65691e-31
MSMEG_0549	MSMEG_0549	ABC transporter, permease protein	-3.5127	5.10797e-28
MSMEG_0055	MSMEG_0055	hypothetical protein	-3.5074	1.75766e-22
MSMEG_2651	MSMEG_2651	alkanesulfonate monooxygenase family protein	-3.4868	5.77252e-29
MSMEG_4386	MSMEG_4386	ABC transporter permease protein	-3.4677	7.21391e-12
MSMEG_5790	MSMEG_5790	SseC protein	-3.4343	5.07321e-46
MSMEG_1543	MSMEG_1543	eptc-inducible aldehyde dehydrogenase	-3.4331	4.10566e-30
groL	MSMEG_1583	chaperonin GroL	-3.4295	1.50029e-15
ptsI	MSMEG_0088	phosphoenolpyruvate-protein phosphotransferase	-3.4023	4.6727e-18
MSMEG_6239	MSMEG_6239	1,3-propanediol dehydrogenase	-3.3885	2.27381e-14
MSMEG_5789	MSMEG_5789	putative thiosulfate sulfurtransferase	-3.3765	3.18263e-35
MSMEG_6761	MSMEG_6761	glycerol-3-phosphate dehydrogenase 2	-3.3654	7.74381e-22
MSMEG_0551	MSMEG_0551	ABC nitrate/sulfonate/bicarbonate transporter, ATPase subunit	-3.3258	9.27343e-24
MSMEG_0051	MSMEG_0051	transcription factor WhiB family protein	-3.2723	5.92952e-12
MSMEG_6238	MSMEG_6238	putative two-component system sensor kinase	-3.2583	1.6494e-12
MSMEG_0330	MSMEG_0330	transcriptional regulator, LuxR family protein	-3.2089	4.50656e-08
MSMEG_4385	MSMEG_4385	ABC transporter oligopeptide binding protein	-3.1574	1.80521e-20
cysW	MSMEG_4531	sulfate ABC transporter, permease protein CysW	-3.1571	6.87382e-38
MSMEG_3959	MSMEG_3959	transcriptional regulator	-3.1526	1.24152e-12
MSMEG_6179	MSMEG_6179	acetyl-coenzyme A synthetase	-3.1441	1.66375e-11
MSMEG_0555	MSMEG_0555	ABC transporter permease protein	-3.139	5.33999e-05
MSMEG_1160	MSMEG_1160	ABC-type nitrate/sulfonate/bicarbonate transport system ATPase component	-3.1377	0.000420603
MSMEG_1544	MSMEG_1544	PduO protein	-3.0945	2.62792e-13
MSMEG_1420	MSMEG_1420	probable transcriptional regulatory protein	-3.0909	4.57351e-10
MSMEG_3568	MSMEG_3568	conserved hypothetical protein	-3.0646	0.00526996
MSMEG_4857	MSMEG_4857	conserved domain protein	-3.0117	0.00159089
MSMEG_5788	MSMEG_5788	integral membrane protein	-2.9936	1.28908e-35
MSMEG_3095	MSMEG_3095	D-ribose-binding periplasmic protein	-2.9763	7.69428e-14
MSMEG_3093	MSMEG_3093	putative sugar kinase protein	-2.9712	2.50685e-14
MSMEG_0076	MSMEG_0076	antigen MTB48	-2.9652	4.4644e-30
MSMEG_3094	MSMEG_3094	oxidoreductase, zinc-binding dehydrogenase family protein	-2.9305	1.22832e-13
MSMEG_0130	MSMEG_0130	transcriptional regulator, GntR family protein	-2.9155	3.755e-06
MSMEG_6426	MSMEG_6426	conserved hypothetical protein	-2.9144	1.74709e-10
MSMEG_4529	MSMEG_4529	secreted protein	-2.9013	7.93053e-34
MSMEG_6020	MSMEG_6020	D-xylose-binding periplasmic protein	-2.8765	1.93031e-11
MSMEG_2258	MSMEG_2258	conserved hypothetical protein	-2.8453	9.90312e-05
MSMEG_6585	MSMEG_6585	acyl-CoA dehydrogenase	-2.8451	1.65638e-12
MSMEG_0131	MSMEG_0131	AMP-binding enzyme, putative	-2.84	8.90039e-17
MSMEG_5572	MSMEG_5572	sugar ABC transporter permease protein	-2.8319	1.11108e-15
MSMEG_5772	MSMEG_5772	cytospin-A, putative	-2.8283	0.00627645
MSMEG_1422	MSMEG_1422	conserved hypothetical protein	-2.8167	4.36971e-24
MSMEG_5051	MSMEG_5051	major facilitator superfamily protein	-2.7987	3.57339e-21
MSMEG_1547	MSMEG_1547	glycerol dehydratase large subunit	-2.7948	2.21767e-32
MSMEG_1546	MSMEG_1546	coenzyme B12-dependent glycerol dehydrogenase small subunit	-2.7892	5.9014e-19
MSMEG_5651	MSMEG_5651	transcriptional regulator, LuxR family protein	-2.7878	0.000109892
MSMEG_0532	MSMEG_0532	transcriptional regulator, TetR family protein	-2.7742	2.92772e-08
MSMEG_0332	MSMEG_0332	2-nitropropane dioxygenase, NPD	-2.7664	0.000815533
MSMEG_4389	MSMEG_4389	monooxygenase, NtaA/SnaA/SoxA family protein	-2.7656	5.1847e-13
MSMEG_4528	MSMEG_4528	phosphoadenosine phosphosulfate reductase	-2.7635	1.42441e-28
MSMEG_3854	MSMEG_3854	putative aliphatic sulfonates transport permease protein SsuC	-2.7463	7.85476e-05
MSMEG_6236	MSMEG_6236	two-component system, regulatory protein	-2.7065	6.31727e-07
MSMEG_5280	MSMEG_5280	cysteine dioxygenase type I superfamily protein	-2.6973	2.5277e-14
MSMEG_3090	MSMEG_3090	ribose transport system permease protein RbsC	-2.6848	3.46216e-10
MSMEG_5507	MSMEG_5507	hypothetical protein	-2.658	8.29739e-09
MSMEG_3735	MSMEG_3735	YtnM protein	-2.6575	7.8101e-16
MSMEG_1370	MSMEG_1370	2-deoxy-scyllo-inosamine dehydrogenase	-2.6552	0.00364381
MSMEG_1423	MSMEG_1423	radical SAM domain protein	-2.6405	2.32225e-20
MSMEG_1421	MSMEG_1421	hypothetical protein	-2.6368	2.95612e-12
MSMEG_4387	MSMEG_4387	ABC transporter permease protein	-2.6353	1.40607e-09
MSMEG_4413	MSMEG_4413	hypothetical protein	-2.6173	0.00529532
MSMEG_6791	MSMEG_6791	3-hydroxybutyryl-CoA dehydrogenase	-2.6107	1.94885e-07
MSMEG_5577	MSMEG_5577	fructokinase	-2.6079	5.21798e-11
MSMEG_0132	MSMEG_0132	conserved hypothetical protein	-2.5853	3.07781e-17
MSMEG_0078	MSMEG_0078	hypothetical protein	-2.5832	4.48207e-24
cysA	MSMEG_4530	sulfate ABC transporter, ATP-binding protein	-2.5736	1.16713e-22
MSMEG_1372	MSMEG_1372	ABC transporter ATP-binding protein	-2.5696	0.0090932
MSMEG_5571	MSMEG_5571	ABC transporter ATP-binding protein	-2.5636	2.88343e-16
MSMEG_0077	MSMEG_0077	hypothetical protein	-2.5628	8.75645e-13
MSMEG_0365	MSMEG_0365	conserved hypothetical protein	-2.5615	9.74264e-22
MSMEG_5477	MSMEG_5477	2-hydroxy-3-oxopropionate reductase	-2.5602	0.000248544
xylA	MSMEG_6021	xylose isomerase	-2.5499	2.38417e-05
MSMEG_5421	MSMEG_5421	hypothetical protein	-2.5468	3.86765e-15
MSMEG_0020	MSMEG_0020	Periplasmic binding protein	-2.5422	1.62803e-10
MSMEG_6027	MSMEG_6027	major facilitator superfamily protein MFS_1	-2.5277	1.60005e-06
MSMEG_1625	MSMEG_1625	amino acid transporter, putative	-2.5254	0.00386774
MSMEG_0133	MSMEG_0133	ABC-transporter integral membrane protein	-2.5218	6.59451e-15
MSMEG_1200	MSMEG_1200	serine/threonine-protein kinase PknD	-2.5194	1.5525e-10
MSMEG_5418	MSMEG_5418	iron permease FTR1	-2.5188	1.87216e-07
MSMEG_4388	MSMEG_4388	ABC transporter ATP-binding protein	-2.5102	4.23536e-11
MSMEG_0444	MSMEG_0444	agmatine deiminase	-2.4968	1.37752e-07
MSMEG_0965	MSMEG_0965	porin	-2.4887	6.71483e-16
MSMEG_5502	MSMEG_5502	hypothetical protein	-2.4711	1.86901e-14
MSMEG_6692	MSMEG_6692	putative glutamine-binding periplasmic protein	-2.4658	2.85399e-07
MSMEG_6348	MSMEG_6348	hypothetical protein	-2.463	1.87665e-05
MSMEG_0063	MSMEG_0063	PE family protein	-2.4602	4.30003e-15
MSMEG_0727	MSMEG_0727	hypothetical protein	-2.4527	2.56722e-05
MSMEG_4527	MSMEG_4527	ferredoxin sulfite reductase	-2.4463	3.10215e-21
MSMEG_3092	MSMEG_3092	transcriptional regulator, sugar-binding family protein	-2.4378	1.08154e-08
MSMEG_0894	MSMEG_0894	dihydrodipicolinate reductase	-2.4242	1.35525e-11
MSMEG_1518	MSMEG_1518	hypothetical protein	-2.4184	1.02954e-10
MSMEG_6584	MSMEG_6584	acyl-CoA dehydrogenase	-2.4179	1.22971e-10
MSMEG_5887	MSMEG_5887	intersectin-EH binding protein Ibp1	-2.4169	7.22599e-13
MSMEG_1548	MSMEG_1548	propanediol utilization: dehydratase, medium subunit	-2.4149	9.50456e-16
MSMEG_1597	MSMEG_1597	Transcription factor WhiB	-2.4142	2.95557e-09
MSMEG_3091	MSMEG_3091	ribose transport ATP-binding protein RbsA	-2.4014	8.42552e-12
MSMEG_1424	MSMEG_1424	FMN-dependent dehydrogenase	-2.4012	1.32602e-20
MSMEG_0364	MSMEG_0364	hypothetical protein	-2.3993	1.2478e-08
MSMEG_0082	MSMEG_0082	conserved hypothetical protein	-2.389	4.7564e-14
MSMEG_0092	MSMEG_0092	probable transcriptional regulatory protein	-2.3756	2.68238e-19
MSMEG_0781	MSMEG_0781	amino acid permease	-2.3721	8.59977e-21
MSMEG_0531	MSMEG_0531	putative acyl-CoA dehydrogenase	-2.3624	8.92153e-13
MSMEG_4640	MSMEG_4640	secreted protein	-2.3607	4.28917e-06
MSMEG_5279	MSMEG_5279	conserved hypothetical protein	-2.3585	3.82691e-11
MSMEG_6694	MSMEG_6694	conserved domain protein	-2.3559	0.00237749
MSMEG_0134	MSMEG_0134	virulence factor Mce family protein	-2.3535	3.54225e-16
MSMEG_0857	MSMEG_0857	conserved hypothetical protein	-2.351	1.97698e-05
MSMEG_0219	MSMEG_0219	RNA polymerase sigma-70 factor, family protein	-2.3242	2.80968e-14
MSMEG_0087	MSMEG_0087	glucitol operon repressor	-2.3223	5.72552e-10
MSMEG_0048	MSMEG_0048	pyridoxamine 5'-phosphate oxidase family protein	-2.3177	2.87438e-12
MSMEG_0064	MSMEG_0064	ppe family protein	-2.3112	3.92483e-17
pstS	MSMEG_5782	phosphate ABC transporter, phosphate-binding protein PstS	-2.3061	6.53991e-11
MSMEG_4854	MSMEG_4854	peptidase, M24 family protein	-2.3035	8.92207e-09
MSMEG_4271	MSMEG_4271	conserved hypothetical protein	-2.2954	1.66989e-06
MSMEG_6693	MSMEG_6693	glutamine synthetase III	-2.2874	2.0933e-09
MSMEG_6018	MSMEG_6018	xylose transport system permease protein XylH	-2.2794	8.76741e-09
MSMEG_2259	MSMEG_2259	carbon starvation protein A	-2.2778	7.18067e-12
MSMEG_5347	MSMEG_5347	transporter, major facilitator family protein	-2.2634	3.81138e-08
MSMEG_0747	MSMEG_0747	carbon monoxide dehydrogenase F protein	-2.2556	0.00537331
MSMEG_6019	MSMEG_6019	ABC-type sugar transport system ATPase component	-2.2513	2.21266e-06
MSMEG_1156	MSMEG_1156	dihydrodipicolinate synthetase	-2.2459	1.32048e-11
MSMEG_2981	MSMEG_2981	branched-chain amino acid ABC-type transport system, permease component	-2.2457	4.89788e-05
MSMEG_0554	MSMEG_0554	ABC transporter permease protein, putative	-2.2312	0.000127177
MSMEG_4173	MSMEG_4173	MaoC family protein	-2.2225	0.00351705
MSMEG_6033	MSMEG_6033	hypothetical protein	-2.2185	1.67121e-12
MSMEG_5478	MSMEG_5478	hydroxypyruvate isomerase, putative	-2.2185	0.000826793
MSMEG_1627	MSMEG_1627	hypothetical protein	-2.2117	0.000352469
MSMEG_2534	MSMEG_2534	putative carboxylesterase protein	-2.2112	1.94839e-09
MSMEG_0135	MSMEG_0135	virulence factor Mce family protein	-2.2104	1.99053e-13
MSMEG_0664	MSMEG_0664	FAD dependent oxidoreductase	-2.201	3.58667e-06
MSMEG_3008	MSMEG_3008	putative sigma 54 type regulator	-2.1879	9.93132e-09
MSMEG_4727	MSMEG_4727	mycocerosic acid synthase	-2.1873	3.6579e-18
MSMEG_0599	MSMEG_0599	acyl-CoA synthase	-2.1788	5.17963e-12
MSMEG_4855	MSMEG_4855	amidohydrolase family protein	-2.1639	5.94677e-09
MSMEG_4730	MSMEG_4730	conserved hypothetical protein	-2.1635	6.76756e-08
MSMEG_1550	MSMEG_1550	PduH protein	-2.1633	5.89405e-05
MSMEG_1064	MSMEG_1064	phosphate/sulphate permease	-2.1542	1.40399e-15
MSMEG_5021	MSMEG_5021	alcohol dehydrogenase, zinc-containing	-2.1523	0.00256189
MSMEG_2982	MSMEG_2982	putative periplasmic binding protein	-2.1517	3.93104e-12
ehuB	MSMEG_5368	ectoine/hydroxyectoine ABC transporter solute-binding protein	-2.1501	7.03214e-09
MSMEG_0881	MSMEG_0881	conserved hypothetical protein	-2.1449	0.000278909
MSMEG_0081	MSMEG_0081	conserved hypothetical protein	-2.143	5.24803e-12
MSMEG_3509	MSMEG_3509	conserved hypothetical protein	-2.1409	8.49093e-10
MSMEG_0080	MSMEG_0080	conserved hypothetical protein	-2.1374	9.55201e-15
MSMEG_1157	MSMEG_1157	short chain dehydrogenase	-2.132	1.56753e-09
MSMEG_0083	MSMEG_0083	membrane-anchored mycosin mycp1	-2.13	2.59887e-15
MSMEG_4856	MSMEG_4856	cytochrome P450	-2.1151	3.50075e-08
MSMEG_5649	MSMEG_5649	acyl-CoA synthase	-2.1146	0.000527876
MSMEG_6686	MSMEG_6686	glutaryl-CoA dehydrogenase	-2.1067	3.55733e-10
MSMEG_1154	MSMEG_1154	formyl-coenzyme A transferase	-2.0941	1.31263e-08
MSMEG_6296	MSMEG_6296	5-exo-alcohol dehydrogenase	-2.0884	1.09723e-06
MSMEG_0443	MSMEG_0443	hydrolase, carbon-nitrogen family protein	-2.085	7.61756e-08
MSMEG_0086	MSMEG_0086	1-phosphofructokinase	-2.084	2.89364e-09
MSMEG_0057	MSMEG_0057	conserved hypothetical protein	-2.0756	3.89234e-14
MSMEG_3265	MSMEG_3265	arabitol-phosphate dehydrogenase	-2.0742	1.21022e-05
MSMEG_4391	MSMEG_4391	acyl-CoA dehydrogenase-family protein	-2.0708	2.97081e-09
MSMEG_1155	MSMEG_1155	carnitinyl-CoA dehydratase	-2.0702	6.5646e-09
MSMEG_2533	MSMEG_2533	hypothetical protein	-2.0629	2.79957e-05
MSMEG_6637	MSMEG_6637	hypothetical protein	-2.0594	4.9825e-06
MSMEG_0089	MSMEG_0089	chromosome condensation protein	-2.0564	5.75339e-07
MSMEG_0334	MSMEG_0334	acetyl-/propionyl-coenzyme A carboxylase alpha chain	-2.0537	7.7207e-06
MSMEG_0066	MSMEG_0066	early secretory antigenic target, 6 kDa	-2.0527	3.99259e-17
MSMEG_5346	MSMEG_5346	TetR-family protein transcriptional regulator	-2.0509	0.000152683
MSMEG_1066	MSMEG_1066	conserved hypothetical protein	-2.0437	1.41022e-07
MSMEG_1153	MSMEG_1153	FAD dependent oxidoreductase	-2.0333	1.38661e-11
MSMEG_3297	MSMEG_3297	transcriptional regulator, CadC	-2.03	1.9156e-09
gabT	MSMEG_6685	4-aminobutyrate transaminase	-2.0246	2.46594e-08
MSMEG_1221	MSMEG_1221	rifampin ADP-ribosyl transferase	-2.0171	0.00119574
MSMEG_6294	MSMEG_6294	caib/baif family protein	-2.0154	2.40782e-06
MSMEG_1517	MSMEG_1517	spfh domain/band 7 family protein, putative	-2.0123	1.19941e-07
fabG	MSMEG_0294	3-oxoacyl-(acyl-carrier-protein) reductase	-2.0114	4.82848e-05
MSMEG_2014	MSMEG_2014	molybdenum import ATP-binding protein ModC	-2.0113	7.78809e-10
MSMEG_1810	MSMEG_1810	hypothetical protein	-2.0087	4.54162e-06
MSMEG_6560	MSMEG_6560	acyl dehydratase	-2.0058	2.19165e-05
MSMEG_1159	MSMEG_1159	ABC transporter component A	-2.0015	4.31189e-07
MSMEG_0553	MSMEG_0553	probable sugar ABC transporter, substrate-binding protein, putative	-2	9.30965e-07
MSMEG_4519	MSMEG_4519	NrtC protein	-1.9916	0.00147077
MSMEG_4728	MSMEG_4728	condensation domain protein	-1.9873	8.25547e-10
MSMEG_4761	MSMEG_4761	ABC transporter ATP-binding protein	-1.986	0.000576254
MSMEG_4171	MSMEG_4171	ribose transport system permease protein RbsC	-1.9857	3.05629e-05
MSMEG_5902	MSMEG_5902	conserved hypothetical protein	-1.9856	3.90923e-08
MSMEG_1152	MSMEG_1152	citrate-proton symporter	-1.9766	5.7806e-09
MSMEG_0539	MSMEG_0539	transcriptional regulator, Crp/Fnr family protein	-1.9751	3.72035e-11
MSMEG_0780	MSMEG_0780	phosphotransferase enzyme family protein	-1.9739	0.000440705
MSMEG_3960	MSMEG_3960	transcriptional regulator	-1.9701	0.00855263
deoC	MSMEG_3089	deoxyribose-phosphate aldolase	-1.9693	0.000438658
MSMEG_1733	MSMEG_1733	conserved hypothetical protein	-1.9693	0.00298904
gcl	MSMEG_5476	glyoxylate carboligase	-1.9678	3.4135e-05
MSMEG_6451	MSMEG_6451	transcriptional regulator, ArsR family protein	-1.9676	0.00441646
MSMEG_0079	MSMEG_0079	hypothetical protein	-1.9652	1.31098e-10
MSMEG_6135	MSMEG_6135	hypothetical protein	-1.9641	2.53164e-06
MSMEG_6175	MSMEG_6175	2-keto-3-deoxy-galactonokinase	-1.9638	0.00695363
MSMEG_1065	MSMEG_1065	conserved hypothetical protein	-1.9577	2.29276e-06
panD	MSMEG_0021	aspartate 1-decarboxylase	-1.9572	7.40752e-05
MSMEG_1158	MSMEG_1158	5-oxovalerate dehydrogenase	-1.9519	5.05265e-11
MSMEG_0512	MSMEG_0512	BadF/BadG/BcrA/BcrD ATPase family protein	-1.9483	0.00163231
MSMEG_0065	MSMEG_0065	conserved hypothetical protein	-1.9448	8.13553e-14
MSMEG_0340	MSMEG_0340	enoyl-CoA hydratase/isomerase family protein	-1.9448	0.000386078
MSMEG_1740	MSMEG_1740	dehydrogenase/reductase SDR family protein member 4	-1.9416	1.74863e-06
MSMEG_0176	MSMEG_0176	glutamine ABC transporter periplasmic-binding protein	-1.9416	0.000247146
MSMEG_0136	MSMEG_0136	virulence factor Mce family protein, putative	-1.9397	3.28916e-15
MSMEG_0137	MSMEG_0137	virulence factor mce family protein	-1.9353	3.67078e-17
MSMEG_1629	MSMEG_1629	hypothetical protein	-1.9327	1.09153e-14
MSMEG_5593	MSMEG_5593	pyruvate dehydrogenase	-1.9302	6.58115e-10
MSMEG_6540	MSMEG_6540	virulence factor Mce family protein	-1.9281	5.9481e-21
MSMEG_4172	MSMEG_4172	D-ribose-binding periplasmic protein RbsB	-1.9257	1.46677e-05
MSMEG_2980	MSMEG_2980	putative membrane protein	-1.9248	9.05052e-08
MSMEG_6108	MSMEG_6108	zinc-binding dehydrogenase	-1.9239	2.29806e-06
MSMEG_1870	MSMEG_1870	conserved hypothetical protein	-1.9237	5.89286e-09
MSMEG_0293	MSMEG_0293	Rieske [2Fe-2S] domain protein	-1.9222	5.15279e-06
MSMEG_1839	MSMEG_1839	alkane 1-monooxygenase	-1.9139	3.87327e-08
MSMEG_4663	MSMEG_4663	protein IolB	-1.9065	5.75603e-06
MSMEG_0056	MSMEG_0056	hypothetical protein	-1.906	8.48513e-08
MSMEG_0158	MSMEG_0158	formyl-coenzyme A transferase	-1.9049	2.74147e-09
MSMEG_4657	MSMEG_4657	ABC transporter membrane protein	-1.9034	3.74342e-08
MSMEG_0058	MSMEG_0058	conserved hypothetical protein	-1.8985	3.9415e-10
MSMEG_1138	MSMEG_1138	alcohol dehydrogenase 1	-1.8984	0.0012158
MSMEG_0068	MSMEG_0068	probable conserved transmembrane protein	-1.8971	1.05912e-10
MSMEG_0338	MSMEG_0338	acyl-CoA dehydrogenase fadE12	-1.8967	2.20073e-07
MSMEG_4661	MSMEG_4661	sugar kinase, ribokinase family protein	-1.8952	7.6171e-07
MSMEG_0366	MSMEG_0366	hypothetical protein	-1.894	3.26728e-10
MSMEG_5234	MSMEG_5234	short-chain dehydrogenase/reductase SDR	-1.8926	6.36715e-05
MSMEG_6804	MSMEG_6804	sugar ABC transporter substrate-binding protein	-1.892	1.71376e-09
MSMEG_5461	MSMEG_5461	hypothetical protein	-1.8912	0.00915481
MSMEG_0022	MSMEG_0022	L-ornithine 5-monooxygenase	-1.8887	3.6511e-08
MSMEG_4732	MSMEG_4732	glycosyl transferase, group 2 family protein, putative	-1.8875	9.79727e-06
MSMEG_1366	MSMEG_1366	ABC transporter, ATP-binding protein	-1.8862	1.83114e-17
MSMEG_4731	MSMEG_4731	acyl-CoA synthase	-1.8835	6.13585e-09
MSMEG_0657	MSMEG_0657	Rieske 2Fe-2S domain protein	-1.8788	0.000223411
MSMEG_0452	MSMEG_0452	inner membrane permease YgbN	-1.8778	2.13777e-08
MSMEG_5864	MSMEG_5864	cytochrome P450 51	-1.8712	0.00072998
MSMEG_5480	MSMEG_5480	hypothetical protein	-1.8697	0.00113795
MSMEG_6660	MSMEG_6660	permease, cytosine/purines, uracil, thiamine, allantoin family protein	-1.8661	1.52852e-10
MSMEG_6689	MSMEG_6689	CAIB/BAIF family protein	-1.8652	5.14228e-05
MSMEG_6295	MSMEG_6295	shikimate transporter	-1.862	5.05857e-06
MSMEG_6453	MSMEG_6453	sulfate permease	-1.8607	4.80705e-06
MSMEG_0295	MSMEG_0295	oxidoreductase, FAD-binding	-1.8588	3.51221e-05
MSMEG_6447	MSMEG_6447	hypothetical protein	-1.8551	1.40807e-05
MSMEG_5019	MSMEG_5019	regulatory protein	-1.8507	2.8513e-07
MSMEG_0501	MSMEG_0501	glucosamine-6-phosphate deaminase 1	-1.8474	4.44884e-06
MSMEG_0608	MSMEG_0608	glyoxalase family protein	-1.8456	8.69728e-08
MSMEG_1355	MSMEG_1355	transcriptional regulator, TetR family protein	-1.845	0.000941897
MSMEG_2535	MSMEG_2535	dehydrogenase/reductase SDR family protein member 10	-1.844	1.53267e-07
MSMEG_1225	MSMEG_1225	conserved hypothetical protein	-1.8417	8.81574e-10
MSMEG_6562	MSMEG_6562	putative acyl-CoA dehydrogenase	-1.838	2.3457e-09
MSMEG_0367	MSMEG_0367	O-demethylpuromycin-O-methyltransferase	-1.8337	1.03796e-05
MSMEG_3708	MSMEG_3708	catalase	-1.8314	0.000313543
MSMEG_5420	MSMEG_5420	Tat-translocated enzyme	-1.8263	3.47429e-11
MSMEG_1497	MSMEG_1497	acyl-CoA dehydrogenase family protein member 8	-1.8263	5.34763e-09
MSMEG_2536	MSMEG_2536	3-oxoacyl-[acyl-carrier-protein] reductase	-1.8218	1.03743e-06
MSMEG_5166	MSMEG_5166	Na+/solute symporter	-1.8079	1.07864e-07
MSMEG_1223	MSMEG_1223	hypothetical protein	-1.8062	0.000317841
MSMEG_2004	MSMEG_2004	arabinose-proton symporter	-1.8058	7.23986e-05
MSMEG_0138	MSMEG_0138	virulence factor Mce family protein	-1.8036	1.95079e-11
MSMEG_6561	MSMEG_6561	nonspecific lipid-transfer protein	-1.8032	1.10212e-08
MSMEG_0059	MSMEG_0059	ATPase, AAA family protein	-1.8029	6.54429e-10
MSMEG_0067	MSMEG_0067	conserved hypothetical protein	-1.8025	2.485e-15
MSMEG_2505	MSMEG_2505	3-isopropylmalate dehydratase large subunit	-1.802	1.85777e-07
MSMEG_0128	MSMEG_0128	thioesterase superfamily protein	-1.7967	6.62228e-05
MSMEG_5526	MSMEG_5526	peptidoglycan-binding LysM	-1.7966	4.51238e-11
MSMEG_0085	MSMEG_0085	PTS system, Fru family protein, IIABC components	-1.7962	1.07588e-11
MSMEG_0052	MSMEG_0052	conserved hypothetical protein	-1.7927	1.62095e-08
MSMEG_4853	MSMEG_4853	peptidase, M24 family protein	-1.7922	5.5308e-06
MSMEG_0504	MSMEG_0504	carbohydrate kinase	-1.7913	8.50235e-05
MSMEG_5060	MSMEG_5060	ABC transporter, permease protein SugA	-1.7905	1.79604e-07
MSMEG_0150	MSMEG_0150	NAD(P) transhydrogenase beta subunit	-1.7842	1.23957e-05
MSMEG_4662	MSMEG_4662	deoxyribose-phosphate aldolase superfamily protein	-1.778	0.000199724
MSMEG_5483	MSMEG_5483	porin	-1.7753	3.38456e-14
MSMEG_1653	MSMEG_1653	hypothetical protein	-1.7729	3.29718e-05
MSMEG_6691	MSMEG_6691	glutamine amidotransferase	-1.7722	4.83696e-05
MSMEG_1151	MSMEG_1151	DNA-binding protein	-1.7665	6.04534e-10
mmsA	MSMEG_1498	methylmalonate-semialdehyde dehydrogenase	-1.7638	3.20972e-10
MSMEG_0292	MSMEG_0292	conserved hypothetical protein	-1.7631	0.00768399
MSMEG_3391	MSMEG_3391	L-carnitine dehydratase/bile acid-inducible protein F	-1.7571	7.57428e-07
amt	MSMEG_2425	ammonium transporter	-1.7556	2.46662e-13
MSMEG_6455	MSMEG_6455	conserved hypothetical protein	-1.7491	4.23977e-07
MSMEG_6781	MSMEG_6781	hypothetical protein	-1.747	2.56441e-07
MSMEG_5111	MSMEG_5111	conserved hypothetical protein	-1.7432	0.00266626
MSMEG_2080	MSMEG_2080	putative acyl-CoA dehydrogenase	-1.7431	8.46928e-06
MSMEG_0014	MSMEG_0014	Formyl transferase	-1.7402	0.000112242
MSMEG_6803	MSMEG_6803	ribose transport system permease protein RbsC	-1.7395	0.000182654
MSMEG_3058	MSMEG_3058	lipoprotein, nlpa family protein	-1.7394	1.37795e-14
MSMEG_0084	MSMEG_0084	phosphocarrier protein hpr	-1.7362	1.61027e-05
radA	MSMEG_6079	DNA repair protein RadA	-1.7204	2.57047e-13
MSMEG_6106	MSMEG_6106	epoxide hydrolase	-1.7187	2.97571e-06
MSMEG_6022	MSMEG_6022	xylose repressor, ROK-family protein transcriptional regulator	-1.7169	0.00679346
MSMEG_0663	MSMEG_0663	TetR-family protein transcriptional regulator	-1.7167	0.000383817
MSMEG_4729	MSMEG_4729	conserved hypothetical protein	-1.7149	1.05563e-07
MSMEG_6373	MSMEG_6373	conserved hypothetical protein	-1.7097	1.73655e-05
MSMEG_6376	MSMEG_6376	transcriptional regulator LacI family protein	-1.706	5.01934e-05
MSMEG_3389	MSMEG_3389	putative acetolactate synthase	-1.7035	9.68918e-06
MSMEG_2124	MSMEG_2124	glycerol uptake facilitator, MIP channel	-1.7032	7.13988e-07
MSMEG_0824	MSMEG_0824	conserved hypothetical protein	-1.703	3.58467e-15
MSMEG_5755	MSMEG_5755	tRNA	-1.7021	0.000645692
thiC	MSMEG_0826	thiamine biosynthesis protein ThiC	-1.7014	4.97999e-12
MSMEG_6695	MSMEG_6695	cytochrome P450	-1.6976	1.30467e-05
MSMEG_6783	MSMEG_6783	integral membrane protein	-1.6962	3.32886e-08
MSMEG_2081	MSMEG_2081	putative acyl-CoA dehydrogenase	-1.6906	4.31443e-05
MSMEG_6743	MSMEG_6743	lactoylglutathione lyase	-1.6898	0.000237185
MSMEG_0139	MSMEG_0139	mce-family protein mce1f	-1.6878	1.06726e-14
MSMEG_4537	MSMEG_4537	major membrane protein I	-1.6824	2.55632e-06
MSMEG_0291	MSMEG_0291	dioxygenase, TauD/TfdA family protein	-1.6805	0.000260611
MSMEG_1692	MSMEG_1692	ECF-family protein RNA polymerase sigma factor	-1.6769	0.000439669
MSMEG_6802	MSMEG_6802	ABC transporter ATP-binding protein	-1.6764	1.25892e-05
MSMEG_2507	MSMEG_2507	IclR-family protein transcriptional regulator	-1.6758	7.51946e-05
MSMEG_0473	MSMEG_0473	transcriptional regulator, LuxR family protein	-1.6738	0.000584008
MSMEG_1293	MSMEG_1293	xanthine/uracil permeases family protein	-1.6724	8.80089e-07
MSMEG_6586	MSMEG_6586	alpha/beta hydrolase, putative	-1.6694	0.000171197
MSMEG_1741	MSMEG_1741	TetR-family protein transcriptional regulator	-1.6673	0.000217694
MSMEG_4975	MSMEG_4975	flavin-nucleotide-binding protein	-1.6644	4.84138e-09
MSMEG_6315	MSMEG_6315	lipoprotein LpqH	-1.6599	4.25045e-10
MSMEG_0502	MSMEG_0502	glucosidase	-1.652	3.20488e-08
MSMEG_3162	MSMEG_3162	beta-lactamase	-1.651	1.21873e-07
MSMEG_5020	MSMEG_5020	acetoin(diacetyl) reductase	-1.6503	0.00394622
MSMEG_6750	MSMEG_6750	hypothetical protein	-1.649	1.80932e-07
MSMEG_4852	MSMEG_4852	enoyl-CoA hydratase, putative	-1.6484	2.55382e-05
MSMEG_2128	MSMEG_2128	malonyl CoA decarboxylase	-1.6472	0.000504425
MSMEG_2832	MSMEG_2832	hypothetical protein	-1.6442	6.60146e-08
MSMEG_2504	MSMEG_2504	3-isopropylmalate dehydratase small subunit	-1.6413	4.29821e-05
MSMEG_5061	MSMEG_5061	Bacterial extracellular solute-binding protein	-1.6408	3.6421e-13
MSMEG_0060	MSMEG_0060	conserved hypothetical protein	-1.6396	1.1844e-13
MSMEG_3266	MSMEG_3266	maltose/maltodextrin-binding protein	-1.6374	1.09609e-07
MSMEG_6826	MSMEG_6826	L-lactate permease	-1.6359	0.00409839
MSMEG_6818	MSMEG_6818	dehydrogenase	-1.6338	8.22502e-06
MSMEG_4169	MSMEG_4169	3-oxoacyl-[acyl-carrier-protein] reductase	-1.6311	0.000831405
MSMEG_6045	MSMEG_6045	ABC heavy metal transporter, inner membrane subunit	-1.6287	1.12416e-06
MSMEG_0728	MSMEG_0728	hypothetical protein	-1.6285	0.000130699
MSMEG_6243	MSMEG_6243	response regulator receiver domain protein	-1.6272	0.000486798
MSMEG_0156	MSMEG_0156	transcriptional regulator, LysR family protein	-1.6252	0.000523545
MSMEG_0149	MSMEG_0149	ThiC family protein	-1.6239	0.00117409
MSMEG_4983	MSMEG_4983	transcriptional regulator, TetR family protein	-1.623	0.00383199
MSMEG_6824	MSMEG_6824	MarR-family protein regulatory protein	-1.6228	0.000807254
MSMEG_0047	MSMEG_0047	hypothetical protein	-1.6203	5.95898e-05
MSMEG_1176	MSMEG_1176	hypothetical protein	-1.6175	4.15107e-08
thiD	MSMEG_0825	phosphomethylpyrimidine kinase	-1.6163	1.57757e-13
MSMEG_3786	MSMEG_3786	D-amino acid deaminase	-1.6092	2.03915e-05
MSMEG_6298	MSMEG_6298	malyl-CoA lyase	-1.6074	0.00145089
MSMEG_5594	MSMEG_5594	ferredoxin-dependent glutamate synthase	-1.6064	3.23811e-06
MSMEG_0520	MSMEG_0520	porin	-1.6056	9.53856e-06
MSMEG_5869	MSMEG_5869	putative short chain dehydrogenase	-1.604	3.91518e-05
MSMEG_5717	MSMEG_5717	pyridoxamine 5'-phosphate oxidase family protein	-1.6015	0.00030366
eda	MSMEG_3788	2-dehydro-3-deoxyphosphogluconate aldolase/4-hydroxy-2-oxoglutarate aldolase	-1.6004	0.00625869
MSMEG_4656	MSMEG_4656	sugar ABC transporter ATP-binding protein	-1.5995	4.1547e-05
MSMEG_5866	MSMEG_5866	alcohol dehydrogenase B	-1.5992	8.29268e-07
MSMEG_0823	MSMEG_0823	conserved hypothetical protein	-1.599	1.30564e-12
MSMEG_6635	MSMEG_6635	alpha subunit of malonate decarboxylase	-1.594	1.20867e-08
MSMEG_2005	MSMEG_2005	sugar phosphate isomerase/epimerase	-1.5935	4.03851e-05
MSMEG_5404	MSMEG_5404	propionate--CoA ligase	-1.5932	2.18027e-12
MSMEG_0337	MSMEG_0337	conserved hypothetical protein	-1.5921	3.0749e-07
MSMEG_0619	MSMEG_0619	ppe family protein	-1.5917	1.24899e-06
MSMEG_1682	MSMEG_1682	flavin-containing monooxygenase FMO	-1.5915	1.19216e-09
MSMEG_1220	MSMEG_1220	ABC-type transport system permease protein I	-1.5883	0.000133887
MSMEG_0660	MSMEG_0660	Bacterial extracellular solute-binding protein	-1.5878	0.000508367
MSMEG_1174	MSMEG_1174	cadmium inducible protein cadi	-1.5851	0.00484305
MSMEG_6816	MSMEG_6816	molybdopterin oxidoreductase	-1.5832	8.84463e-06
MSMEG_6431	MSMEG_6431	conserved hypothetical protein	-1.5791	4.27218e-08
MSMEG_0333	MSMEG_0333	Carboxyl transferase domain protein	-1.5743	1.3952e-05
MSMEG_4398	MSMEG_4398	conserved hypothetical protein	-1.5733	1.93829e-05
MSMEG_5681	MSMEG_5681	probable ferredoxin/ferredoxin--NADP reductase	-1.5719	1.26627e-07
MSMEG_0530	MSMEG_0530	short chain dehydrogenase	-1.5705	6.61045e-06
MSMEG_5165	MSMEG_5165	integral membrane protein	-1.5667	0.00375863
MSMEG_0933	MSMEG_0933	conserved hypothetical protein	-1.565	8.34263e-12
MSMEG_6459	MSMEG_6459	ferredoxin-dependent glutamate synthase 1	-1.5636	7.36073e-09
MSMEG_6047	MSMEG_6047	cation ABC transporter, periplasmic cation-binding protein, putative	-1.5632	9.68148e-06
MSMEG_4392	MSMEG_4392	organophopsphate acid anhydrase	-1.5593	0.000430827
MSMEG_1961	MSMEG_1961	conserved hypothetical protein	-1.5583	1.08497e-05
MSMEG_0471	MSMEG_0471	transcriptional regulator LysR family protein	-1.5561	0.00309819
MSMEG_5040	MSMEG_5040	transcriptional regulator, TetR family protein	-1.5533	0.00479669
MSMEG_4516	MSMEG_4516	2,3-dihydroxybenzoate-AMP ligase	-1.5522	0.00432709
MSMEG_2017	MSMEG_2017	transcriptional regulator, MerR family protein	-1.5521	4.32475e-05
MSMEG_1425	MSMEG_1425	creatininase subfamily protein	-1.5488	2.87326e-06
MSMEG_5233	MSMEG_5233	RmlD substrate binding domain superfamily protein	-1.5485	0.000230531
MSMEG_0514	MSMEG_0514	alpha-galactosidase	-1.5472	0.00214819
MSMEG_0779	MSMEG_0779	short-chain dehydrogenase/reductase SDR	-1.5464	0.000674485
MSMEG_3159	MSMEG_3159	methylmalonyl-CoA mutase large subunit	-1.5459	1.72544e-08
MSMEG_0255	MSMEG_0255	phosphoenolpyruvate carboxykinase	-1.5442	2.08922e-13
MSMEG_0626	MSMEG_0626	conserved hypothetical protein	-1.5437	4.91215e-05
MSMEG_0571	MSMEG_0571	hydrolase, carbon-nitrogen family protein	-1.5437	0.00987824
MSMEG_3268	MSMEG_3268	ABC transporter, permease protein	-1.5416	8.27122e-06
MSMEG_2166	MSMEG_2166	transketoloase, C half	-1.54	0.00163182
aroQ	MSMEG_2532	dehydroquinase dehydratase, type II	-1.5397	3.0183e-05
MSMEG_2006	MSMEG_2006	2,3-dihydroxybiphenyl 1,2-dioxygenase	-1.5382	8.00722e-06
modB	MSMEG_2015	molybdate ABC transporter, permease protein	-1.5381	3.82282e-06
MSMEG_6593	MSMEG_6593	ATP-binding protein	-1.5376	0.000153743
MSMEG_2044	MSMEG_2044	integral membrane transport protein	-1.5349	1.91136e-11
MSMEG_4170	MSMEG_4170	ribose transport ATP-binding protein RbsA	-1.5348	2.28192e-05
MSMEG_0238	MSMEG_0238	O-acetylhomoserine/O-acetylserine sulfhydrylase	-1.5317	4.058e-07
MSMEG_2589	MSMEG_2589	conserved hypothetical protein	-1.5287	0.00115105
MSMEG_0239	MSMEG_0239	O-acetylhomoserine/O-acetylserine sulfhydrylase	-1.5276	1.02282e-06
MSMEG_6752	MSMEG_6752	endoglucanase A	-1.5267	2.77737e-05
MSMEG_2979	MSMEG_2979	ABC transporter ATP-binding protein	-1.5265	0.000328631
MSMEG_0508	MSMEG_0508	glycerol-phosphate porter	-1.5221	0.000764373
MSMEG_6446	MSMEG_6446	hypothetical protein	-1.5215	9.85182e-06
maf	MSMEG_1811	septum formation protein Maf	-1.5206	8.69187e-06
MSMEG_0336	MSMEG_0336	conserved hypothetical protein	-1.5199	0.000212996
MSMEG_6088	MSMEG_6088	phosphoglycerate mutase	-1.5187	2.01269e-06
MSMEG_2503	MSMEG_2503	hypothetical protein	-1.518	7.91474e-05
MSMEG_3787	MSMEG_3787	D-aminoacylase	-1.5141	0.000127171
panE	MSMEG_0153	2-dehydropantoate 2-reductase	-1.5118	3.42455e-05
MSMEG_0372	MSMEG_0372	oxidoreductase, short chain dehydrogenase/reductase family protein	-1.51	1.92578e-06
eutC	MSMEG_1554	ethanolamine ammonia-lyase, light chain	-1.509	7.03215e-05
MSMEG_4352	MSMEG_4352	putative secreted protein	-1.5085	3.66342e-07
MSMEG_6790	MSMEG_6790	AP endonuclease, family protein 2	-1.5064	0.00276849
pyk	MSMEG_0154	pyruvate kinase	-1.5062	0.000169165
MSMEG_2537	MSMEG_2537	transporter protein	-1.5048	6.11328e-06
MSMEG_6272	MSMEG_6272	NAD-glutamate dehydrogenase	-1.5046	4.61967e-06
MSMEG_3161	MSMEG_3161	conserved hypothetical protein	-1.504	0.000106827
MSMEG_1272	MSMEG_1272	putative ribosylglycohydrolase	-1.5034	5.68732e-05
MSMEG_2172	MSMEG_2172	dicarboxylate-carrier protein	-1.4997	0.000297377
MSMEG_1288	MSMEG_1288	conserved hypothetical protein	-1.4992	3.31306e-05
MSMEG_4982	MSMEG_4982	conserved hypothetical protein	-1.4992	0.000354437
MSMEG_6107	MSMEG_6107	limonene 1,2-monooxygenase	-1.498	1.8543e-06
MSMEG_3269	MSMEG_3269	putative sugar ABC transporter ATP-binding protein	-1.4971	1.9701e-06
MSMEG_3870	MSMEG_3870	alpha-ketoglutarate-dependent taurine dioxygenase	-1.497	0.00929462
MSMEG_4248	MSMEG_4248	1-acylglycerol-3-phosphate O-acyltransferase	-1.4968	9.01641e-09
MSMEG_5348	MSMEG_5348	medium-chain fatty acid-CoA ligase	-1.4966	0.00183497
MSMEG_3508	MSMEG_3508	hydrolase, alpha/beta hydrolase fold family protein	-1.4961	1.89706e-06
MSMEG_4742	MSMEG_4742	clavaldehyde dehydrogenase	-1.4946	0.000138127
MSMEG_0425	MSMEG_0425	putative membrane protein DcsA	-1.494	0.00166759
cynS	MSMEG_5359	cyanate hydratase	-1.4938	0.00923249
MSMEG_5519	MSMEG_5519	monooxygenase	-1.4936	0.000414338
MSMEG_1650	MSMEG_1650	methyltransferase type 11	-1.4901	2.97008e-10
panE	MSMEG_6374	2-dehydropantoate 2-reductase	-1.4833	0.000437676
MSMEG_6792	MSMEG_6792	inner membrane permease YgbN	-1.4826	0.000879683
MSMEG_6381	MSMEG_6381	conserved hypothetical protein	-1.4809	1.41129e-07
MSMEG_1349	MSMEG_1349	dgpf domain family protein	-1.4797	3.36675e-07
MSMEG_6026	MSMEG_6026	3-hydroxybutyrate dehydrogenase	-1.4782	0.000141107
MSMEG_1681	MSMEG_1681	endoribonuclease L-PSP superfamily protein	-1.4766	6.15272e-07
MSMEG_3267	MSMEG_3267	transporter	-1.4765	4.16442e-05
MSMEG_1348	MSMEG_1348	RNA polymerase ECF-subfamily protein sigma factor	-1.4759	0.000176203
MSMEG_0445	MSMEG_0445	amidohydrolase family protein	-1.4757	0.000927038
MSMEG_6396	MSMEG_6396	antigen 85-C	-1.4731	2.92396e-08
MSMEG_5989	MSMEG_5989	hypothetical protein	-1.4706	2.24183e-07
MSMEG_5682	MSMEG_5682	conserved hypothetical protein	-1.4681	1.08718e-07
MSMEG_6005	MSMEG_6005	conserved hypothetical protein	-1.4676	0.000218235
MSMEG_6687	MSMEG_6687	aldehyde dehydrogenase, thermostable	-1.4639	5.06183e-05
MSMEG_5876	MSMEG_5876	H-N-H endonuclease F-TflIV	-1.4618	0.00064456
MSMEG_0507	MSMEG_0507	probable sugar ABC transporter, permease protein	-1.4579	0.00137428
MSMEG_0161	MSMEG_0161	formate dehydrogenase, alpha subunit	-1.4567	4.75523e-07
MSMEG_0431	MSMEG_0431	secreted protein	-1.4565	0.0045413
mutA	MSMEG_3158	methylmalonyl-CoA mutase, small subunit	-1.4555	1.19401e-08
modA	MSMEG_2016	molybdate ABC transporter, periplasmic molybdate-binding protein	-1.4541	4.02359e-06
dnaA	MSMEG_6947	chromosomal replication initiator protein DnaA	-1.4523	5.74356e-09
MSMEG_2742	MSMEG_2742	DNA-damage-inducible protein	-1.4517	0.00309084
MSMEG_0167	MSMEG_0167	transmembrane transport protein	-1.4513	0.000104402
MSMEG_6046	MSMEG_6046	cation ABC transporter, ATP-binding protein, putative	-1.4501	3.41187e-05
MSMEG_2978	MSMEG_2978	ABC transporter ATP-binding protein	-1.4448	0.00105158
MSMEG_4540	MSMEG_4540	acetyltransferase, gnat family protein	-1.4446	0.00262006
MSMEG_5059	MSMEG_5059	ABC transporter, permease protein SugB	-1.4442	4.17234e-08
MSMEG_1416	MSMEG_1416	Pyridine nucleotide-disulphide oxidoreductase	-1.4436	1.10277e-05
MSMEG_6015	MSMEG_6015	putative acyl-CoA dehydrogenase	-1.4412	0.00126832
MSMEG_2456	MSMEG_2456	5,10-methylenetetrahydromethanopterin reductase	-1.4405	6.24712e-05
MSMEG_0630	MSMEG_0630	conserved hypothetical protein	-1.4384	0.0012957
MSMEG_1270	MSMEG_1270	hypothetical protein	-1.4346	0.00401085
MSMEG_6458	MSMEG_6458	glutamate synthase, small subunit	-1.4332	1.7301e-09
MSMEG_1941	MSMEG_1941	helicase, UvrD/Rep family protein	-1.4325	1.07511e-08
MSMEG_3710	MSMEG_3710	cytochrome b561 family protein	-1.4318	0.000638245
MSMEG_1859	MSMEG_1859	hypothetical protein	-1.4318	0.00791675
MSMEG_0603	MSMEG_0603	putative acyl-CoA dehydrogenase	-1.4309	1.63312e-06
MSMEG_2506	MSMEG_2506	carboxyvinyl-carboxyphosphonate phosphorylmutase	-1.4302	5.10683e-05
MSMEG_6196	MSMEG_6196	gaba permease	-1.4294	4.59274e-08
MSMEG_0855	MSMEG_0855	conserved hypothetical protein	-1.4273	0.00488298
MSMEG_1813	MSMEG_1813	propionyl-CoA carboxylase beta chain	-1.4269	0.000289992
eat	MSMEG_1552	ethanolamine permease	-1.4246	2.68798e-07
MSMEG_1812	MSMEG_1812	conserved hypothetical protein	-1.4213	1.95998e-05
argF	MSMEG_3772	ornithine carbamoyltransferase	-1.4178	8.61336e-07
MSMEG_4685	MSMEG_4685	oxidoreductase	-1.4128	6.4329e-06
MSMEG_6450	MSMEG_6450	hypothetical protein	-1.4124	5.15154e-06
MSMEG_5595	MSMEG_5595	MarR-family protein transcriptional regulator	-1.4123	0.000514004
MSMEG_0900	MSMEG_0900	eptc-inducible aldehyde dehydrogenase	-1.4031	4.00315e-05
MSMEG_0244	MSMEG_0244	two component response transcriptional regulatory protein prra	-1.4029	4.22765e-05
MSMEG_0381	MSMEG_0381	Mmp14a protein	-1.4023	1.06433e-13
MSMEG_1943	MSMEG_1943	ATP-dependent DNA helicase	-1.4002	2.41214e-08
MSMEG_3272	MSMEG_3272	ribose 5-phosphate isomerase	-1.3997	0.00398915
metX	MSMEG_1651	homoserine O-acetyltransferase	-1.3996	6.27882e-11
glnA	MSMEG_4290	glutamine synthetase, type I	-1.3989	8.61992e-08
MSMEG_6642	MSMEG_6642	caib/baif family protein	-1.3975	0.000101513
MSMEG_6360	MSMEG_6360	tRNA	-1.393	0.00340179
MSMEG_6594	MSMEG_6594	amino acid ABC transporter, permease protein, 3-TM region, His/Glu/Gln/Arg/opine	-1.3887	3.25332e-05
MSMEG_2458	MSMEG_2458	hypothetical protein	-1.3864	9.11475e-05
MSMEG_6644	MSMEG_6644	malyl-CoA lyase	-1.3836	0.000323064
MSMEG_1392	MSMEG_1392	alcohol dehydrogenase, class IV	-1.3833	0.00017043
MSMEG_4510	MSMEG_4510	peptide synthetase mbtf	-1.3823	1.17102e-06
MSMEG_1545	MSMEG_1545	conserved hypothetical protein	-1.3821	0.00330517
MSMEG_0505	MSMEG_0505	probable sugar ABC transporter, substrate-binding protein, putative	-1.3807	9.2744e-06
MSMEG_3270	MSMEG_3270	SN-glycerol-3-phosphate ABC transporter, ATP-binding protein	-1.3783	2.73739e-05
eutB	MSMEG_1553	ethanolamine ammonia-lyase, large subunit	-1.3764	3.82408e-06
MSMEG_2463	MSMEG_2463	nicotine dehydrogenase chain A	-1.3762	0.00133182
MSMEG_3160	MSMEG_3160	LAO/AO transport system ATPase	-1.3756	3.38417e-07
MSMEG_5006	MSMEG_5006	phosphohistidine phosphatase	-1.3733	0.00237427
MSMEG_4679	MSMEG_4679	hypothetical protein	-1.3717	7.36858e-05
MSMEG_1829	MSMEG_1829	F420-0:gamma-glutamyl ligase	-1.3713	1.33503e-07
MSMEG_5709	MSMEG_5709	conserved hypothetical protein	-1.369	3.07195e-06
MSMEG_6449	MSMEG_6449	conserved hypothetical protein	-1.3689	0.00220993
MSMEG_0503	MSMEG_0503	DeoR-family protein transcriptional regulator	-1.3682	0.00123168
MSMEG_2459	MSMEG_2459	transporter ATPase	-1.3679	0.000400833
MSMEG_0268	MSMEG_0268	transcriptional regulator, GntR family protein	-1.367	0.000502898
MSMEG_0017	MSMEG_0017	ABC transporter, permease/ATP-binding protein	-1.3651	0.00223856
MSMEG_0145	MSMEG_0145	conserved hypothetical protein	-1.3649	3.67197e-05
MSMEG_0321	MSMEG_0321	transcriptional regulator	-1.3647	1.99053e-05
MSMEG_4511	MSMEG_4511	linear gramicidin synthetase subunit B	-1.3639	1.41821e-08
MSMEG_6297	MSMEG_6297	aldehyde dehydrogenase	-1.363	0.000379248
MSMEG_3504	MSMEG_3504	probable membrane protein	-1.3604	0.0014885
MSMEG_1871	MSMEG_1871	conserved hypothetical protein	-1.3602	0.00126169
MSMEG_0616	MSMEG_0616	conserved hypothetical protein	-1.3583	0.000445014
MSMEG_4658	MSMEG_4658	sugar ABC transporter substrate-binding protein	-1.3582	0.000711359
MSMEG_6002	MSMEG_6002	coenzyme A transferase, subunit A	-1.3572	0.000125214
MSMEG_1962	MSMEG_1962	hypothetical protein	-1.3547	0.000451269
ectC	MSMEG_3899	ectoine synthase	-1.3541	0.000802182
MSMEG_2461	MSMEG_2461	transporter permease 2, putative	-1.3533	0.000945867
MSMEG_0157	MSMEG_0157	oxalyl-CoA decarboxylase	-1.353	3.96691e-05
MSMEG_0478	MSMEG_0478	secreted protein, putative	-1.3528	0.000208652
MSMEG_3390	MSMEG_3390	enoyl-CoA hydratase	-1.3524	0.00804695
MSMEG_5058	MSMEG_5058	ABC transporter, ATP-binding protein SugC	-1.3522	5.47891e-06
MSMEG_6874	MSMEG_6874	aldehyde dehydrogenase	-1.3495	3.12056e-06
tgt	MSMEG_6313	queuine tRNA-ribosyltransferase	-1.3494	2.73744e-05
MSMEG_1683	MSMEG_1683	cytosine/purine/uracil/thiamine/allantoin permease family protein	-1.3488	1.97138e-08
MSMEG_4539	MSMEG_4539	alkanesulfonate monooxygenase	-1.3487	0.00162253
MSMEG_6136	MSMEG_6136	membrane protein, TerC family protein	-1.3471	2.64109e-05
MSMEG_6882	MSMEG_6882	LysR-family protein transcriptional regulator	-1.3469	0.000284675
MSMEG_6089	MSMEG_6089	conserved hypothetical protein	-1.3463	1.79837e-06
MSMEG_4255	MSMEG_4255	conserved hypothetical protein	-1.3442	7.02404e-05
MSMEG_6880	MSMEG_6880	hydrophobic amino acid ABC transporter, putative	-1.3413	6.61442e-06
MSMEG_0382	MSMEG_0382	putative transport protein	-1.3401	1.80673e-12
MSMEG_1827	MSMEG_1827	hydrolase, nudix family protein, putative	-1.3394	0.000112254
MSMEG_6690	MSMEG_6690	glutamine amidotransferase class-I	-1.339	7.64303e-05
MSMEG_5565	MSMEG_5565	conserved hypothetical protein	-1.3369	0.00081992
MSMEG_0140	MSMEG_0140	probable conserved mce associated membrane protein	-1.3358	8.73951e-08
MSMEG_0840	MSMEG_0840	hypothetical protein	-1.3332	9.8183e-08
argD	MSMEG_3773	acetylornithine aminotransferase	-1.3325	3.4956e-07
thpD	MSMEG_3898	ectoine hydroxylase	-1.3325	5.18909e-05
argB	MSMEG_3774	acetylglutamate kinase	-1.3324	6.99804e-06
MSMEG_3271	MSMEG_3271	dihydroxyacetone kinase	-1.3323	4.04198e-05
MSMEG_5932	MSMEG_5932	conserved hypothetical protein	-1.3307	0.000358245
MSMEG_5862	MSMEG_5862	short chain dehydrogenase	-1.3288	0.0019099
argH	MSMEG_3769	argininosuccinate lyase	-1.3279	4.54795e-06
MSMEG_5057	MSMEG_5057	conserved hypothetical protein	-1.3262	8.30442e-06
MSMEG_6456	MSMEG_6456	conserved hypothetical protein	-1.3261	0.00123944
MSMEG_0506	MSMEG_0506	ABC transporter, permease protein	-1.3261	0.00178825
cofD	MSMEG_1830	lppg:fo 2-phospho-l-lactate transferase	-1.3258	1.39386e-08
MSMEG_0061	MSMEG_0061	ftsk/spoiiie family protein	-1.3245	2.03847e-10
MSMEG_0446	MSMEG_0446	putrescine importer	-1.3237	0.000260179
MSMEG_0810	MSMEG_0810	putative pyrimidine permease RutG	-1.3234	0.000477461
ssuD	MSMEG_4086	nitrilotriacetate monooxygenase component A	-1.3228	0.000120975
argG	MSMEG_3770	argininosuccinate synthase	-1.3217	4.29249e-07
MSMEG_1869	MSMEG_1869	hypothetical protein	-1.3213	1.40488e-05
MSMEG_4353	MSMEG_4353	conserved hypothetical protein	-1.3177	3.63714e-05
MSMEG_5708	MSMEG_5708	hypothetical protein	-1.3174	0.000390475
MSMEG_0665	MSMEG_0665	sarcosine oxidase subunit beta, putative	-1.3154	0.000988811
MSMEG_1236	MSMEG_1236	Mpr protein	-1.315	0.00289813
MSMEG_2228	MSMEG_2228	oxidoreductase, short chain dehydrogenase/reductase family protein	-1.315	0.00951715
MSMEG_5147	MSMEG_5147	sugar ABC-transporter integral membrane protein	-1.314	0.000936062
pntA	MSMEG_0110	NAD(P) transhydrogenase, alpha subunit	-1.3101	5.68332e-06
MSMEG_4394	MSMEG_4394	LysR family protein transcriptional regulatory protein	-1.3095	0.000203242
MSMEG_1137	MSMEG_1137	amino acid permease-associated region	-1.3081	0.00737052
MSMEG_3668	MSMEG_3668	acyl-CoA dehydrogenase	-1.3073	0.00958452
MSMEG_6842	MSMEG_6842	2,2-dialkylglycine decarboxylase	-1.307	9.22389e-05
MSMEG_0254	MSMEG_0254	conserved hypothetical protein	-1.3048	1.80388e-05
MSMEG_4960	MSMEG_4960	tRNA	-1.3048	0.00974017
MSMEG_6025	MSMEG_6025	conserved hypothetical protein	-1.3046	0.00248488
MSMEG_6031	MSMEG_6031	carveol dehydrogenase	-1.3035	0.00454385
MSMEG_6006	MSMEG_6006	conserved hypothetical protein	-1.3014	0.00062858
MSMEG_5629	MSMEG_5629	conserved hypothetical protein	-1.2986	0.000268262
MSMEG_0200	MSMEG_0200	hypothetical protein	-1.2957	0.00233683
MSMEG_2278	MSMEG_2278	membrane-bound oxidoreductase	-1.2955	0.000199361
MSMEG_4538	MSMEG_4538	cysteine desulphurase, SufS	-1.2951	5.1579e-05
MSMEG_2464	MSMEG_2464	[2Fe-2S] binding domain protein	-1.2937	0.00559007
MSMEG_2820	MSMEG_2820	hypothetical protein	-1.293	3.40328e-09
MSMEG_5437	MSMEG_5437	probable serine/threonine-protein kinase PknB	-1.2912	0.001566
MSMEG_1960	MSMEG_1960	hypothetical protein	-1.2907	0.000583246
MSMEG_6881	MSMEG_6881	transcriptional regulator, GntR family protein	-1.2869	0.000255539
MSMEG_4858	MSMEG_4858	transcriptional regulator, TetR family protein	-1.285	0.00376193
MSMEG_5857	MSMEG_5857	putative oxidoreductase	-1.2844	0.00116609
MSMEG_2046	MSMEG_2046	GlcNAc-PI de-N-acetylase family protein	-1.2841	2.23703e-05
MSMEG_3507	MSMEG_3507	fructose-bisphosphate aldolase class-I	-1.2836	9.21277e-07
MSMEG_0224	MSMEG_0224	O-methyltransferase MdmC	-1.282	3.83069e-05
MSMEG_3032	MSMEG_3032	conserved hypothetical protein	-1.2816	0.000231767
MSMEG_6723	MSMEG_6723	conserved hypothetical protein	-1.2811	9.49023e-06
MSMEG_6519	MSMEG_6519	pyridoxamine 5'-phosphate oxidase family protein	-1.2805	3.63314e-06
MSMEG_3057	MSMEG_3057	ABC-type metal ion transport system, permease component	-1.2788	1.58833e-05
MSMEG_6879	MSMEG_6879	integral membrane protein of the ABC-type Nat permease for neutral amino acids NatD	-1.2788	0.000612479
MSMEG_0280	MSMEG_0280	alpha/beta hydrolase fold	-1.2784	3.08899e-06
MSMEG_3479	MSMEG_3479	thiol peroxidase	-1.2774	4.3995e-07
MSMEG_0160	MSMEG_0160	formate dehydrogenase, beta subunit	-1.2769	0.000812669
MSMEG_0621	MSMEG_0621	low molecular weight protein antigen 7	-1.2761	0.00159428
MSMEG_5867	MSMEG_5867	nuclear transport factor 2 (NTF2) domain superfamily protein	-1.2734	0.000182316
MSMEG_6649	MSMEG_6649	conserved hypothetical protein	-1.2733	0.000711715
MSMEG_4515	MSMEG_4515	putative non-ribosomal peptide synthetase	-1.272	8.59417e-05
MSMEG_2460	MSMEG_2460	transporter permease 1	-1.2718	0.00087389
MSMEG_5859	MSMEG_5859	aldehyde dehydrogenase (NAD) family protein	-1.2708	0.00993437
MSMEG_5600	MSMEG_5600	conserved hypothetical protein	-1.2696	0.00284762
dapB	MSMEG_4350	dihydrodipicolinate reductase	-1.2693	0.00257166
MSMEG_2077	MSMEG_2077	acyl-CoA dehydrogenase, C-domain protein	-1.2685	0.00476865
snm	MSMEG_0623	secretion protein Snm4	-1.2632	0.00120432
MSMEG_5527	MSMEG_5527	conserved hypothetical protein	-1.2588	1.49622e-05
MSMEG_0246	MSMEG_0246	sensor-type histidine kinase PrrB	-1.2585	2.60608e-05
MSMEG_2202	MSMEG_2202	dimethylaniline monooxygenase [N-oxide-forming] 5	-1.2562	0.000221427
MSMEG_6064	MSMEG_6064	lipoprotein	-1.2554	0.000791139
MSMEG_0011	MSMEG_0011	FAD-binding 9, siderophore-interacting	-1.2552	2.65977e-05
MSMEG_0373	MSMEG_0373	3-ketoacyl-CoA thiolase	-1.2521	9.5469e-06
mdcH	MSMEG_6629	malonate decarboxylase, epsilon subunit	-1.2519	0.00254561
MSMEG_0111	MSMEG_0111	putative magnesium transport protein	-1.2499	0.000148908
MSMEG_0624	MSMEG_0624	subtilase family protein	-1.2489	3.37181e-05
pntB	MSMEG_0109	NAD(P) transhydrogenase, beta subunit	-1.2487	7.01344e-05
MSMEG_6875	MSMEG_6875	endoribonuclease L-PSP family protein	-1.2467	3.77264e-05
MSMEG_1143	MSMEG_1143	mce related protein	-1.2464	0.000461454
MSMEG_5988	MSMEG_5988	hypothetical protein	-1.2462	1.42295e-05
MSMEG_6563	MSMEG_6563	dihydrokaempferol 4-reductase	-1.2457	0.0042398
MSMEG_3566	MSMEG_3566	FadD16 protein	-1.2456	0.0072311
MSMEG_5609	MSMEG_5609	carotenoid oxygenase	-1.2451	0.000258725
MSMEG_0108	MSMEG_0108	acyl-CoA dehydrogenase	-1.244	8.69726e-08
MSMEG_4174	MSMEG_4174	transcriptional regulator, IclR family protein	-1.239	0.0071387
MSMEG_1508	MSMEG_1508	amino acid permease-associated region	-1.2389	0.006273
MSMEG_6524	MSMEG_6524	ABC Polyamine/Opine/Phosphonate transporter, periplasmic ligand binding protein	-1.2387	1.18391e-05
MSMEG_6878	MSMEG_6878	inner-membrane translocator	-1.2375	0.00309109
MSMEG_0380	MSMEG_0380	MmpS4 protein	-1.2374	1.72697e-07
MSMEG_4509	MSMEG_4509	MbtG protein	-1.2366	0.00336791
MSMEG_6892	MSMEG_6892	replicative DNA helicase	-1.2347	0.000109623
MSMEG_6345	MSMEG_6345	conserved hypothetical protein	-1.2336	0.000506938
MSMEG_0828	MSMEG_0828	immunogenic protein MPT63	-1.2327	6.46786e-05
MSMEG_6383	MSMEG_6383	transcription regulator FurA	-1.2318	0.000304215
MSMEG_6815	MSMEG_6815	secreted protein	-1.2304	8.47432e-05
MSMEG_0620	MSMEG_0620	pe family protein	-1.2298	0.000972888
MSMEG_0062	MSMEG_0062	ftsk/spoiiie family protein	-1.2264	4.96995e-07
MSMEG_0714	MSMEG_0714	acyl-CoA dehydrogenase	-1.226	0.00224621
MSMEG_1082	MSMEG_1082	putative response regulator	-1.2258	0.00955103
MSMEG_5412	MSMEG_5412	immunogenic protein MPT63	-1.2257	3.40978e-05
MSMEG_2610	MSMEG_2610	cobalt transport protein ATP-binding subunit	-1.2242	0.0013617
MSMEG_5861	MSMEG_5861	cytochrome P450 109	-1.219	0.00162538
MSMEG_3629	MSMEG_3629	conserved hypothetical protein	-1.2188	0.00143745
MSMEG_6641	MSMEG_6641	nitrilotriacetate monooxygenase component A	-1.2184	0.00547904
MSMEG_4762	MSMEG_4762	ABC transporter binding protein	-1.2182	0.00362316
MSMEG_0256	MSMEG_0256	conserved hypothetical protein	-1.2178	0.000851147
MSMEG_4512	MSMEG_4512	polyketide synthetase mbtd	-1.2158	0.000662502
MSMEG_2130	MSMEG_2130	putative acyl-CoA dehydrogenase	-1.2154	0.00131173
MSMEG_3393	MSMEG_3393	putative acyl-CoA dehydrogenase	-1.2141	0.0010931
MSMEG_6523	MSMEG_6523	ABC transporter, membrane spanning protein	-1.213	0.000568212
MSMEG_1375	MSMEG_1375	tagatose-1,6-bisphosphate aldolase GatY	-1.2124	0.00684479
MSMEG_0371	MSMEG_0371	MaoC like domain protein	-1.2099	0.00011901
MSMEG_0143	MSMEG_0143	probable conserved mce associated membrane protein	-1.2096	7.98583e-06
MSMEG_2989	MSMEG_2989	LacI family protein transcriptional regulator	-1.2091	9.9372e-05
MSMEG_1652	MSMEG_1652	O-acetylhomoserine sulfhydrylase	-1.2085	1.24241e-08
MSMEG_0476	MSMEG_0476	chitin synthase	-1.2076	0.00440378
rbsR	MSMEG_6798	ribose operon repressor	-1.2066	0.00107064
MSMEG_2502	MSMEG_2502	transporter ATPase	-1.1999	0.00365998
MSMEG_4851	MSMEG_4851	caib/baif family protein	-1.1989	0.000100486
MSMEG_3248	MSMEG_3248	ABC transporter branched chain amino acid transport permease	-1.1986	5.58767e-05
MSMEG_6865	MSMEG_6865	ABC transporter solute binding lipoprotein	-1.1986	0.00497965
MSMEG_5858	MSMEG_5858	3-oxoacyl-[acyl-carrier-protein] reductase	-1.197	0.00456905
MSMEG_2465	MSMEG_2465	adenine deaminase	-1.1959	0.000415911
MSMEG_2986	MSMEG_2986	amidohydrolase, AtzE family protein	-1.1948	0.00610858
MSMEG_2167	MSMEG_2167	aminopeptidase, putative	-1.1938	0.00301354
MSMEG_5863	MSMEG_5863	cytochrome P450 51	-1.1933	0.000269472
MSMEG_1598	MSMEG_1598	conserved hypothetical protein	-1.1917	0.00197788
MSMEG_6375	MSMEG_6375	transporter, major facilitator family protein	-1.1914	0.00535914
MSMEG_2045	MSMEG_2045	monoxygenase	-1.1908	8.17568e-08
MSMEG_0447	MSMEG_0447	conserved hypothetical protein	-1.1906	0.0089645
mmsB	MSMEG_1496	3-hydroxyisobutyrate dehydrogenase	-1.1858	0.000525097
MSMEG_0617	MSMEG_0617	ftsk/spoiiie family protein	-1.1839	2.47599e-06
MSMEG_0579	MSMEG_0579	helix-turn-helix, Fis-type	-1.1832	0.000226409
MSMEG_6014	MSMEG_6014	putative acyl-CoA dehydrogenase	-1.1822	0.00335886
argJ	MSMEG_3775	arginine biosynthesis bifunctional protein ArgJ	-1.1815	3.31457e-06
MSMEG_0339	MSMEG_0339	FMN-dependent monooxygenase	-1.1809	0.00485327
MSMEG_0142	MSMEG_0142	conserved hypothetical protein	-1.1801	0.000272192
MSMEG_0409	MSMEG_0409	Condensation domain protein	-1.1791	1.96908e-05
MSMEG_6361	MSMEG_6361	transcriptional regulator, MarR family protein	-1.179	2.36684e-05
MSMEG_6004	MSMEG_6004	oxidoreductase, 2-nitropropane dioxygenase family protein	-1.1777	0.00112717
MSMEG_4974	MSMEG_4974	rrf2 family protein (putative transcriptional regulator)	-1.1775	0.000792061
MSMEG_4557	MSMEG_4557	ABC transporter, ATP-binding protein	-1.1754	0.000282928
MSMEG_0393	MSMEG_0393	Fmt protein	-1.1748	0.00379159
MSMEG_6906	MSMEG_6906	putative hydrolase	-1.1716	7.19213e-05
MSMEG_0914	MSMEG_0914	conserved hypothetical protein	-1.1703	0.00070226
MSMEG_6016	MSMEG_6016	putative acyl-CoA dehydrogenase	-1.1694	0.00229868
MSMEG_0335	MSMEG_0335	enoyl-CoA hydratase/isomerase	-1.1687	0.00837226
MSMEG_1150	MSMEG_1150	conserved hypothetical protein	-1.1685	0.000292095
MSMEG_0515	MSMEG_0515	probable sugar transporter sugar binding lipoprotein	-1.1673	0.00530943
MSMEG_4476	MSMEG_4476	hypothetical protein	-1.1668	0.00041069
MSMEG_6591	MSMEG_6591	aminotransferase, class V family protein	-1.1656	2.81344e-05
MSMEG_3249	MSMEG_3249	branched-chain amino acid ABC transporter, permease protein	-1.1644	1.70691e-05
MSMEG_0257	MSMEG_0257	acyl-CoA synthase	-1.1643	0.000872292
MSMEG_1145	MSMEG_1145	virulence factor Mce family protein	-1.1641	0.00167329
MSMEG_1679	MSMEG_1679	AmiB	-1.1614	3.92229e-06
MSMEG_0070	MSMEG_0070	hypothetical protein	-1.1611	3.82833e-05
MSMEG_3975	MSMEG_3975	regulatory protein, putative	-1.1597	0.00101658
argR	MSMEG_3771	arginine repressor	-1.1592	2.31901e-05
MSMEG_5963	MSMEG_5963	glycosyl transferase, family protein 2	-1.1579	0.000487394
ssuD	MSMEG_4590	nitrilotriacetate monooxygenase component A	-1.1578	0.00341466
MSMEG_6159	MSMEG_6159	conserved domain protein	-1.1569	0.00137405
MSMEG_6595	MSMEG_6595	secreted protein	-1.1566	0.000692353
MSMEG_3402	MSMEG_3402	cytosine permease, putative	-1.1561	0.00228183
MSMEG_3056	MSMEG_3056	ABC transporter ATP-binding protein	-1.1549	1.10938e-05
MSMEG_6518	MSMEG_6518	conserved hypothetical protein	-1.1537	1.1326e-05
MSMEG_0889	MSMEG_0889	succinic semialdehyde dehydrogenase	-1.1534	0.000115406
MSMEG_6062	MSMEG_6062	Fe uptake system permease	-1.1511	0.00238601
putP	MSMEG_5303	sodium/proline symporter	-1.1482	0.00161871
MSMEG_6876	MSMEG_6876	branched chain amino acid transport ATP-binding protein	-1.1461	0.00336289
MSMEG_5896	MSMEG_5896	virulence factor Mce family protein	-1.1439	7.08569e-07
MSMEG_1680	MSMEG_1680	conserved hypothetical protein	-1.1429	1.36274e-05
MSMEG_2303	MSMEG_2303	integral membrane transporter	-1.1418	0.00910962
MSMEG_6521	MSMEG_6521	sulfate/thiosulfate import ATP-binding protein CysA 2	-1.14	0.0014594
MSMEG_3197	MSMEG_3197	lipase	-1.139	8.93107e-05
MSMEG_0842	MSMEG_0842	hypothetical protein	-1.1351	0.00366256
MSMEG_6931	MSMEG_6931	RNA polymerase sigma-70 factor	-1.1338	0.00133466
MSMEG_1872	MSMEG_1872	conserved hypothetical protein	-1.1321	0.00084639
MSMEG_2007	MSMEG_2007	putative HpcE protein	-1.1315	0.000281917
MSMEG_6078	MSMEG_6078	LpqE protein	-1.131	1.96864e-05
MSMEG_1196	MSMEG_1196	SNF2 domain protein	-1.1293	0.000832358
MSMEG_6647	MSMEG_6647	citrate synthase 2	-1.1286	0.00485395
MSMEG_0243	MSMEG_0243	conserved hypothetical protein	-1.128	0.00204827
MSMEG_0141	MSMEG_0141	probable conserved mce associated transmembrane protein	-1.1277	0.000162092
MSMEG_0253	MSMEG_0253	conserved hypothetical protein	-1.1245	0.00339983
MSMEG_1147	MSMEG_1147	mce related protein	-1.1239	0.000999941
MSMEG_1621	MSMEG_1621	pyrimidine-specific ribonucleoside hydrolase RihA	-1.1226	0.000586116
MSMEG_6090	MSMEG_6090	conserved hypothetical protein	-1.1206	2.79256e-05
MSMEG_4976	MSMEG_4976	isochorismatase hydrolase	-1.1204	0.000136448
MSMEG_0290	MSMEG_0290	acyltransferase, ws/dgat/mgat subfamily protein	-1.1173	0.000352181
ectB	MSMEG_3900	diaminobutyrate--2-oxoglutarate aminotransferase	-1.117	0.00410134
MSMEG_4985	MSMEG_4985	carbonic anhydrase	-1.1169	0.000221263
mmsA	MSMEG_2449	methylmalonate-semialdehyde dehydrogenase	-1.1152	8.16592e-05
ehuC	MSMEG_5369	ectoine/hydroxyectoine ABC transporter, permease protein EhuC	-1.1147	0.00722639
MSMEG_6742	MSMEG_6742	conserved hypothetical protein	-1.1143	0.0060991
MSMEG_5067	MSMEG_5067	secreted protein	-1.1122	0.000253316
ispF	MSMEG_6075	2C-methyl-D-erythritol 2,4-cyclodiphosphate synthase	-1.1112	2.27774e-05
MSMEG_4678	MSMEG_4678	hypothetical protein	-1.1107	0.000212547
MSMEG_4299	MSMEG_4299	enoyl-CoA hydratase/isomerase	-1.1087	0.000796841
MSMEG_5631	MSMEG_5631	AMP-dependent synthetase and ligase	-1.1077	0.0052788
MSMEG_1142	MSMEG_1142	ABC-transporter integral membrane protein	-1.1069	0.00691968
MSMEG_6738	MSMEG_6738	probable transcriptional regulator YdhC	-1.106	0.00124882
MSMEG_5131	MSMEG_5131	hypothetical protein	-1.1057	0.00568339
MSMEG_0622	MSMEG_0622	putative DNA-binding protein	-1.1041	0.000533141
MSMEG_0901	MSMEG_0901	conserved hypothetical protein	-1.1022	0.00535416
MSMEG_5827	MSMEG_5827	glyoxalase family protein	-1.1017	0.000554701
MSMEG_3789	MSMEG_3789	inner membrane permease YgbN	-1.1016	0.00669546
MSMEG_2655	MSMEG_2655	LppU protein	-1.0997	5.05971e-05
MSMEG_5335	MSMEG_5335	formamidase	-1.0997	0.00144156
MSMEG_4179	MSMEG_4179	probable conserved integral membrane protein	-1.097	0.000196706
MSMEG_0107	MSMEG_0107	cell envelope-related function transcriptional attenuator common domain	-1.0951	6.3472e-05
MSMEG_1148	MSMEG_1148	mce related protein	-1.0924	0.000652088
MSMEG_6380	MSMEG_6380	hypothetical protein	-1.0879	0.00109008
MSMEG_6310	MSMEG_6310	4-hydroxybutyrate coenzyme A transferase	-1.0874	0.00100521
MSMEG_5038	MSMEG_5038	putative cytochrome P450 123	-1.0873	0.00399698
MSMEG_5597	MSMEG_5597	transcriptional regulator, TetR family protein	-1.0866	0.000629426
MSMEG_6288	MSMEG_6288	conserved hypothetical protein	-1.0855	0.000182333
MSMEG_6903	MSMEG_6903	transcriptional regulator, PadR family protein	-1.0851	9.86218e-06
MSMEG_5943	MSMEG_5943	putative peroxisomal multifunctional enzyme type 2	-1.0849	0.000492976
MSMEG_1617	MSMEG_1617	kumamolisin	-1.0831	1.14284e-05
MSMEG_0691	MSMEG_0691	putative transcriptional regulatory protein	-1.0826	0.000710987
MSMEG_1428	MSMEG_1428	glucose-methanol-choline oxidoreductase	-1.0812	0.000105236
MSMEG_0349	MSMEG_0349	virulence factor mce family protein	-1.0807	0.00146567
MSMEG_3250	MSMEG_3250	ABC transporter, ATP-binding protein	-1.0789	1.2805e-05
MSMEG_3962	MSMEG_3962	lactate 2-monooxygenase	-1.0753	0.00804186
MSMEG_6735	MSMEG_6735	amino acid permease, putative	-1.0727	0.00975692
MSMEG_4687	MSMEG_4687	cytosine deaminase	-1.0724	0.00206326
MSMEG_4382	MSMEG_4382	dehydrogenase/reductase SDR family protein member 10	-1.071	0.00453101
MSMEG_3247	MSMEG_3247	branched-chain amino acid ABC transporter substrate-binding protein	-1.0704	2.13909e-05
MSMEG_1622	MSMEG_1622	putative DNA repair polymerase	-1.0701	0.00741755
MSMEG_0822	MSMEG_0822	cytochrome P450	-1.0695	0.00139345
MSMEG_1963	MSMEG_1963	putative transcriptional regulatory protein	-1.069	4.25881e-05
aspA	MSMEG_1677	aspartate ammonia-lyase	-1.0684	0.000361014
MSMEG_4144	MSMEG_4144	transcriptional regulator, LysR family protein	-1.0672	0.00796245
MSMEG_0245	MSMEG_0245	probable conserved transmembrane protein	-1.0669	0.00876449
MSMEG_6654	MSMEG_6654	TnpC protein	-1.065	0.00226344
MSMEG_5791	MSMEG_5791	conserved hypothetical protein	-1.0647	0.00300083
MSMEG_6700	MSMEG_6700	regulatory protein	-1.0645	0.0089418
MSMEG_4259	MSMEG_4259	DNA polymerase III, epsilon subunit	-1.0643	0.00549683
MSMEG_3213	MSMEG_3213	conserved hypothetical protein	-1.0639	0.000101739
MSMEG_0916	MSMEG_0916	transcriptional regulator, TetR family protein	-1.0629	0.00603326
ksgA	MSMEG_5438	dimethyladenosine transferase	-1.0613	0.000283507
MSMEG_5855	MSMEG_5855	conserved hypothetical protein	-1.061	0.00145442
ectA	MSMEG_3901	L-2,4-diaminobutyric acid acetyltransferase	-1.0608	0.00562248
MSMEG_1269	MSMEG_1269	Ser/Thr protein phosphatase family protein	-1.0581	0.00247047
MSMEG_5101	MSMEG_5101	hypothetical protein	-1.0543	0.000977951
MSMEG_6522	MSMEG_6522	ABC transporter, inner membrane subunit	-1.0543	0.00267036
MSMEG_0361	MSMEG_0361	Glycosyl hydrolase family protein 3	-1.0531	0.000813534
MSMEG_3336	MSMEG_3336	hydrolase	-1.0524	0.00492643
MSMEG_1116	MSMEG_1116	gamma-glutamylisopropylamide synthetase	-1.0506	0.0079947
MSMEG_0019	MSMEG_0019	amino acid adenylation	-1.0502	1.50153e-08
MSMEG_3400	MSMEG_3400	glutamyl-tRNA(Gln) amidotransferase subunit A	-1.0478	0.0039548
MSMEG_6390	MSMEG_6390	transporter, major facilitator family protein	-1.0475	0.00230223
MSMEG_0730	MSMEG_0730	oleandomycin glycosyltransferase	-1.0474	0.00168838
edd	MSMEG_0313	phosphogluconate dehydratase	-1.0473	0.00632325
MSMEG_1118	MSMEG_1118	amino acid permease	-1.0468	0.00458762
MSMEG_0346	MSMEG_0346	virulence factor	-1.0458	0.00322957
MSMEG_6944	MSMEG_6944	conserved hypothetical protein, putative	-1.0427	2.79293e-05
MSMEG_0833	MSMEG_0833	conserved hypothetical protein	-1.0396	9.23201e-05
MSMEG_4757	MSMEG_4757	fatty acid synthase	-1.0389	0.000104787
MSMEG_0904	MSMEG_0904	probable conserved membrane protein	-1.0383	0.00725149
MSMEG_6904	MSMEG_6904	myo-inositol-1-phosphate synthase	-1.0379	0.000651859
MSMEG_3497	MSMEG_3497	transcriptional regulator, ArsR family protein	-1.037	0.00595388
MSMEG_6452	MSMEG_6452	[NADP+] succinate-semialdehyde dehydrogenase	-1.0369	0.000856209
MSMEG_5410	MSMEG_5410	radical SAM domain protein	-1.0342	0.00133017
MSMEG_0350	MSMEG_0350	virulence factor Mce family protein	-1.0337	0.00341538
MSMEG_1991	MSMEG_1991	isovaleryl-CoA dehydrogenase	-1.0331	0.00344936
lgt	MSMEG_5408	prolipoprotein diacylglyceryl transferase	-1.0244	0.00398388
MSMEG_4120	MSMEG_4120	CAIB/BAIF family protein	-1.0232	0.0047294
MSMEG_1340	MSMEG_1340	conserved hypothetical protein	-1.0223	0.00452683
MSMEG_0529	MSMEG_0529	probable serine/threonine-protein kinase PknK	-1.0219	0.000654486
dapB	MSMEG_0733	dihydrodipicolinate reductase, N-terminus domain protein	-1.0209	0.00851096
MSMEG_5895	MSMEG_5895	virulence factor mce family protein	-1.0202	2.18371e-06
MSMEG_6317	MSMEG_6317	lipolytic enzyme, G-D-S-L	-1.0201	0.00108754
MSMEG_0734	MSMEG_0734	Rieske [2Fe-2S] domain protein	-1.0196	0.00647246
MSMEG_6828	MSMEG_6828	transcriptional regulator	-1.019	0.000741192
MSMEG_0854	MSMEG_0854	two-component system sensor kinase	-1.0189	0.00496886
MSMEG_1351	MSMEG_1351	cyclopropane-fatty-acyl-phospholipid synthase 1	-1.0179	0.0011447
MSMEG_0438	MSMEG_0438	Periplasmic binding protein	-1.017	0.000511415
MSMEG_6063	MSMEG_6063	Fe uptake system integral membrane protein	-1.0167	0.00457594
MSMEG_1426	MSMEG_1426	probable membrane sugar transferase	-1.0153	0.000377183
MSMEG_0830	MSMEG_0830	acetyltransferase, gnat family protein	-1.0149	0.00113757
MSMEG_6801	MSMEG_6801	kinase, pfkB family protein	-1.0135	0.00894083
MSMEG_1530	MSMEG_1530	integral membrane protein	-1.0133	0.00201988
MSMEG_0069	MSMEG_0069	translation initiation factor IF-2 protein	-1.0132	0.00837028
metE	MSMEG_6638	5-methyltetrahydropteroyltriglutamate--homocysteine S-methyltransferase	-1.0121	4.34821e-05
MSMEG_4085	MSMEG_4085	nitrilotriacetate monooxygenase component A	-1.0099	0.000350732
MSMEG_2478	MSMEG_2478	fumarylacetoacetate hydrolase family protein	-1.0095	0.00916494
MSMEG_4664	MSMEG_4664	IolD protein	-1.0073	0.0016742
MSMEG_4115	MSMEG_4115	3-hydroxybutyryl-CoA dehydrogenase	-1.0066	0.00310881
MSMEG_1132	MSMEG_1132	FAD binding domain, putative	-1.0054	0.00521689
MSMEG_2475	MSMEG_2475	putative oxidoreductase YdbC	-1.0046	0.00261365
argC	MSMEG_3776	N-acetyl-gamma-glutamyl-phosphate reductase	-1.0042	0.000311103
MSMEG_0232	MSMEG_0232	sugar transporter family protein	-1.0042	0.00413449
MSMEG_6544	MSMEG_6544	transport-associated, putative	-1.0038	0.000909858
recC	MSMEG_1328	exodeoxyribonuclease V, gamma subunit	-1.0036	0.000227551
MSMEG_6003	MSMEG_6003	coenzyme A transferase, subunit B	-1.0036	0.00466314
MSMEG_3111	MSMEG_3111	extracellular solute-binding protein, family protein 1	-1.0017	0.000726336
MSMEG_5673	MSMEG_5673	transcriptional regulator	-1.0002	0.00131496

## Sheet: DatasetS1I madrComp+SDSvs wt.UP
Gene name	Gene ID	Product	Fold change (log2)	P-value
MSMEG_4867	MSMEG_4867	2-hydroxy-6-ketonona-2,4-dienedoic acid hydrolase	7.7022	8.84609e-89
MSMEG_0918	MSMEG_0918	transcriptional regulator, XRE family protein	7.5632	2.67351e-147
MSMEG_4778	MSMEG_4778	putative thiolase	7.4776	1.98914e-102
MSMEG_4777	MSMEG_4777	conserved hypothetical protein	7.3364	1.76639e-69
MSMEG_1956	MSMEG_1956	hypothetical protein	7.2934	5.14959e-62
MSMEG_0181	MSMEG_0181	alpha-ketoglutarate-dependent taurine dioxygenase	6.9393	8.1652e-147
MSMEG_4839	MSMEG_4839	carboxymuconolactone decarboxylase	6.906	9.30232e-90
MSMEG_4801	MSMEG_4801	carveol dehydrogenase	6.7843	5.22013e-80
MSMEG_4871	MSMEG_4871	3-hydroxyacyl-CoA dehydrogenase type-2	6.7629	2.54678e-101
MSMEG_4869	MSMEG_4869	LAO/AO transport system ATPase	6.7008	1.08834e-56
MSMEG_4800	MSMEG_4800	3-oxoacyl-(acyl-carrier-protein) reductase, putative	6.6515	3.62189e-108
MSMEG_4837	MSMEG_4837	amidohydrolase 2	6.5285	6.36811e-115
MSMEG_5568	MSMEG_5568	clavaldehyde dehydrogenase	6.4933	3.14235e-155
MSMEG_4872	MSMEG_4872	short chain dehydrogenase	6.4871	4.4533e-49
MSMEG_4866	MSMEG_4866	3-(3-hydroxy-phenyl)propionate hydroxylase	6.4112	6.58851e-65
ald	MSMEG_2659	alanine dehydrogenase	6.3429	2.55275e-155
MSMEG_4840	MSMEG_4840	Rieske [2Fe-2S] domain protein	6.2951	1.7704e-145
MSMEG_0182	MSMEG_0182	epoxide hydrolase 1	6.1433	3.34422e-155
MSMEG_1381	MSMEG_1381	MmpS5 protein	6.0923	4.63373e-155
MSMEG_0919	MSMEG_0919	heparin-binding hemagglutinin	6.0553	3.22496e-155
MSMEG_4026	MSMEG_4026	hypothetical protein	6.0221	1.15727e-26
MSMEG_5344	MSMEG_5344	hypothetical protein	6.0033	1.23671e-51
MSMEG_3572	MSMEG_3572	transcriptional regulator, TetR family protein	5.9526	4.59564e-116
MSMEG_3573	MSMEG_3573	integral membrane protein, putative	5.8638	5.34346e-152
MSMEG_4823	MSMEG_4823	cytochrome p450	5.8501	1.33018e-113
MSMEG_4841	MSMEG_4841	conserved hypothetical protein	5.7661	9.80153e-33
MSMEG_1178	MSMEG_1178	transcriptional regulator	5.7308	4.41584e-155
MSMEG_4822	MSMEG_4822	conserved domain protein	5.7073	7.45885e-32
MSMEG_4802	MSMEG_4802	conserved domain protein	5.6705	1.25828e-30
MSMEG_1953	MSMEG_1953	transcription factor WhiB	5.6418	4.66983e-155
MSMEG_0424	MSMEG_0424	Hsp20/alpha crystallin family protein	5.5715	5.75435e-155
MSMEG_5569	MSMEG_5569	clavaldehyde dehydrogenase	5.519	6.5279e-155
MSMEG_4868	MSMEG_4868	transcriptional regulator, IclR family protein, C-domain protein	5.4795	8.40232e-58
MSMEG_1563	MSMEG_1563	short-chain dehydrogenase/reductase SDR	5.4592	5.96889e-155
MSMEG_2994	MSMEG_2994	amidohydrolase family protein	5.321	2.97778e-88
MSMEG_4881	MSMEG_4881	methylmalonyl-CoA mutase, N-terminus of large subunit	5.3151	2.49494e-73
MSMEG_4806	MSMEG_4806	putative acyl-CoA dehydrogenase	5.251	2.6826e-52
MSMEG_6498	MSMEG_6498	hypothetical protein	5.2363	1.72e-54
MSMEG_4773	MSMEG_4773	amidohydrolase family protein	5.1826	6.90995e-155
MSMEG_4774	MSMEG_4774	AMP-dependent synthetase and ligase	5.1509	4.38329e-64
lon	MSMEG_3582	ATP-dependent protease La	5.106	6.04539e-155
MSMEG_5641	MSMEG_5641	glycosyl transferase, group 1 family protein	5.0555	1.12614e-86
MSMEG_3179	MSMEG_3179	pyridoxamine 5'-phosphate oxidase family protein	5.0043	1.47088e-26
MSMEG_4882	MSMEG_4882	short chain dehydrogenase	5.0016	4.57378e-19
MSMEG_5027	MSMEG_5027	glyoxalase family protein	4.9025	1.32027e-35
MSMEG_1646	MSMEG_1646	ribosomal RNA adenine dimethylase family protein	4.9006	1.83402e-42
MSMEG_2582	MSMEG_2582	conserved hypothetical protein	4.8573	1.02506e-154
hutU	MSMEG_1179	urocanate hydratase	4.8076	8.31323e-155
MSMEG_4969	MSMEG_4969	two-component system response regulator	4.7998	2.79398e-105
MSMEG_2997	MSMEG_2997	conserved hypothetical protein	4.7845	4.73808e-15
MSMEG_1135	MSMEG_1135	hypothetical protein	4.7523	6.4438e-16
MSMEG_4961	MSMEG_4961	hypothetical protein	4.731	4.0574e-53
MSMEG_6470	MSMEG_6470	hypothetical protein	4.7218	8.03893e-16
MSMEG_1193	MSMEG_1193	TROVE domain protein	4.6812	8.04e-155
MSMEG_1414	MSMEG_1414	Amidinotransferase	4.6665	6.8861e-106
MSMEG_4064	MSMEG_4064	zinc-binding alcohol dehydrogenase	4.6649	3.534e-97
MSMEG_3685	MSMEG_3685	conserved hypothetical protein	4.6569	1.58471e-108
MSMEG_4865	MSMEG_4865	metapyrocatechase 1	4.6498	4.12682e-15
MSMEG_5611	MSMEG_5611	spore protein	4.64	1.00506e-118
MSMEG_4870	MSMEG_4870	FAD binding domain, putative	4.6374	8.14072e-56
MSMEG_4027	MSMEG_4027	zinc-containing alcohol dehydrogenase superfamily protein	4.621	9.51388e-80
MSMEG_4821	MSMEG_4821	conserved hypothetical protein	4.5887	4.53835e-29
MSMEG_0180	MSMEG_0180	putative HTH-type transcriptional regulator	4.5862	8.72015e-86
MSMEG_4807	MSMEG_4807	amidohydrolase family protein	4.5729	2.18329e-60
MSMEG_4968	MSMEG_4968	two-component system sensor kinase	4.5598	1.32409e-141
MSMEG_3617	MSMEG_3617	hypothetical protein	4.5392	3.21457e-15
MSMEG_5996	MSMEG_5996	acetyl-CoA acetyltransferase	4.5274	9.96593e-128
MSMEG_0537	MSMEG_0537	conserved hypothetical protein	4.5065	9.4534e-155
MSMEG_5179	MSMEG_5179	DoxX subfamily protein, putative	4.5022	1.28732e-82
MSMEG_2993	MSMEG_2993	acyl-CoA dehydrogenase, C-domain protein	4.4975	9.82913e-46
MSMEG_4878	MSMEG_4878	2Fe-2S iron-sulfur cluster binding domain protein	4.4691	1.1781e-49
MSMEG_0613	MSMEG_0613	conserved hypothetical protein	4.4666	4.72007e-87
MSMEG_4842	MSMEG_4842	amidohydrolase	4.4392	2.36857e-49
rocD	MSMEG_1413	ornithine--oxo-acid transaminase	4.4376	3.10378e-61
MSMEG_0538	MSMEG_0538	regulatory protein, MarR	4.4146	9.18519e-155
MSMEG_5178	MSMEG_5178	integral membrane protein	4.3901	7.14414e-124
MSMEG_3820	MSMEG_3820	hypothetical protein	4.3712	8.9873e-11
MSMEG_4846	MSMEG_4846	probable enoyl-CoA hydratase	4.3634	6.77475e-64
MSMEG_4465	MSMEG_4465	cutinase	4.2965	1.03706e-65
MSMEG_3680	MSMEG_3680	hypothetical protein	4.2715	8.78976e-55
MSMEG_1648	MSMEG_1648	putative transcriptional regulator	4.2691	3.0777e-34
MSMEG_6291	MSMEG_6291	D-amino-acid dehydrogenase	4.2652	2.4255e-152
grpE	MSMEG_0710	co-chaperone GrpE	4.2638	1.06501e-154
MSMEG_1382	MSMEG_1382	MmpL5 protein	4.2633	1.01537e-154
MSMEG_2159	MSMEG_2159	conserved hypothetical protein	4.2545	1.2252e-58
MSMEG_5995	MSMEG_5995	P450 heme-thiolate protein	4.2362	4.27129e-125
MSMEG_2992	MSMEG_2992	putative acyl-CoA dehydrogenase	4.207	1.79329e-25
MSMEG_2996	MSMEG_2996	conserved hypothetical protein	4.2024	3.02226e-24
MSMEG_2157	MSMEG_2157	hypothetical protein	4.1991	1.21051e-65
MSMEG_0732	MSMEG_0732	chaperone ClpB	4.1909	1.15389e-154
MSMEG_1031	MSMEG_1031	conserved hypothetical protein	4.186	1.92927e-120
MSMEG_0757	MSMEG_0757	hypothetical protein	4.1674	3.12326e-41
MSMEG_4835	MSMEG_4835	3-oxoacyl-[acyl-carrier-protein] reductase	4.1313	4.81429e-17
MSMEG_4032	MSMEG_4032	zinc-binding alcohol dehydrogenase	4.1255	3.438e-61
MSMEG_2751	MSMEG_2751	hypothetical protein	4.0921	5.00704e-131
MSMEG_1427	MSMEG_1427	transmembrane efflux protein	4.0917	2.42277e-71
MSMEG_3583	MSMEG_3583	monooxygenase	4.0908	2.56673e-82
MSMEG_4876	MSMEG_4876	acyl-CoA synthase	4.0793	2.66165e-47
MSMEG_0493	MSMEG_0493	hypothetical protein	4.0738	2.93035e-27
MSMEG_4775	MSMEG_4775	enoyl-CoA hydratase/isomerase family protein	4.0688	1.32798e-34
MSMEG_2694	MSMEG_2694	transcriptional regulator, XRE family protein	4.0671	1.70069e-154
MSMEG_6209	MSMEG_6209	conserved hypothetical protein	4.0583	7.01973e-132
MSMEG_5640	MSMEG_5640	amylo-alpha-1,6-glucosidase	4.0582	2.80775e-31
MSMEG_4970	MSMEG_4970	hypothetical protein	4.058	1.43689e-87
MSMEG_3522	MSMEG_3522	dopamine receptor D4	4.0449	4.25405e-78
dnaK	MSMEG_0709	chaperone protein DnaK	4.0433	1.27826e-154
MSMEG_4836	MSMEG_4836	FadE12_1	4.0377	1.11808e-32
MSMEG_2542	MSMEG_2542	integral membrane protein DUF6	4.0267	3.21383e-98
MSMEG_0184	MSMEG_0184	transferase	4.0213	9.58732e-148
MSMEG_5102	MSMEG_5102	ABC transporter ATP-binding protein	4.0174	4.94592e-139
MSMEG_1905	MSMEG_1905	acyl-CoA dehydrogenase protein	4.014	5.6877e-65
MSMEG_4768	MSMEG_4768	transcriptional regulator	3.9712	1.03364e-05
MSMEG_5187	MSMEG_5187	tetracycline-resistance determinant TetV	3.9586	9.8213e-140
MSMEG_5296	MSMEG_5296	hypothetical protein	3.9549	0.000424498
MSMEG_3821	MSMEG_3821	amino acid permease	3.8627	1.48225e-54
MSMEG_4820	MSMEG_4820	conserved hypothetical protein	3.8463	1.60235e-27
MSMEG_4803	MSMEG_4803	cytochrome P450 superfamily protein	3.8397	4.81142e-62
MSMEG_2583	MSMEG_2583	putative transcriptional regulator	3.8022	1.03859e-43
MSMEG_5486	MSMEG_5486	peptidase S1 and S6, chymotrypsin/Hap	3.8011	1.77933e-154
MSMEG_5567	MSMEG_5567	transcriptional regulator, TetR family protein	3.798	1.26005e-49
MSMEG_5628	MSMEG_5628	oxidoreductase, short chain dehydrogenase/reductase family protein	3.7939	1.60662e-32
MSMEG_5177	MSMEG_5177	regulatory protein, TetR	3.7582	3.1384e-97
MSMEG_0713	MSMEG_0713	transcriptional regulator, MerR family protein	3.7431	3.23837e-92
MSMEG_5305	MSMEG_5305	choline dehydrogenase	3.7332	1.16172e-40
MSMEG_3321	MSMEG_3321	ATP/GTP-binding protein	3.7143	1.22986e-45
MSMEG_2995	MSMEG_2995	transcriptional regulator, TetR family protein	3.6839	2.01713e-09
MSMEG_2311	MSMEG_2311	conserved hypothetical protein	3.6754	5.84944e-119
MSMEG_1369	MSMEG_1369	LacI-family protein transcriptional regulator	3.6645	8.45601e-64
MSMEG_1101	MSMEG_1101	hypothetical protein	3.6403	4.92846e-65
MSMEG_2310	MSMEG_2310	monooxygenase	3.6386	2.22092e-154
MSMEG_2306	MSMEG_2306	putative acetyltransferase	3.63	1.23045e-52
dinP	MSMEG_6443	DNA polymerase IV	3.6006	1.54101e-67
MSMEG_1026	MSMEG_1026	putative acetyltransferase	3.5968	1.37235e-67
MSMEG_6559	MSMEG_6559	hypothetical protein	3.5964	3.26391e-69
MSMEG_5933	MSMEG_5933	conserved hypothetical protein	3.5898	1.35815e-72
MSMEG_0771	MSMEG_0771	putative oxidoreductase YqjQ	3.5713	1.76427e-63
MSMEG_4023	MSMEG_4023	oxidoreductase	3.5702	1.09656e-75
MSMEG_0720	MSMEG_0720	integral membrane protein	3.5618	1.222e-35
MSMEG_1030	MSMEG_1030	monooxygenase	3.5587	2.4651e-154
pruA	MSMEG_5119	1-pyrroline-5-carboxylate dehydrogenase	3.5583	1.12168e-51
MSMEG_5868	MSMEG_5868	hypothetical protein	3.5373	1.48728e-91
MSMEG_3519	MSMEG_3519	oxidoreductase, 2-nitropropane dioxygenase family protein	3.5344	2.4904e-84
MSMEG_3202	MSMEG_3202	hypothetical protein	3.5209	1.16084e-32
MSMEG_2527	MSMEG_2527	hypothetical protein	3.5079	6.05331e-14
MSMEG_4333	MSMEG_4333	transcriptional regulator, TetR family protein	3.4659	5.88037e-16
MSMEG_5880	MSMEG_5880	nicotine dehydrogenase	3.4588	1.18463e-54
MSMEG_2906	MSMEG_2906	conserved hypothetical protein	3.4493	4.35601e-37
dnaJ	MSMEG_0711	chaperone protein DnaJ	3.4258	5.05244e-137
MSMEG_5932	MSMEG_5932	conserved hypothetical protein	3.4001	1.99806e-88
MSMEG_4799	MSMEG_4799	aldehyde dehydrogenase (NAD) family protein	3.3892	1.17452e-16
MSMEG_5994	MSMEG_5994	putative acyl-CoA dehydrogenase	3.3832	6.27401e-42
MSMEG_0574	MSMEG_0574	putative ECF sigma factor RpoE1	3.3798	8.55811e-40
MSMEG_4798	MSMEG_4798	L-carnitine dehydratase/bile acid-inducible protein F	3.3612	5.77257e-07
MSMEG_3581	MSMEG_3581	FabG protein	3.3539	3.15919e-13
MSMEG_6722	MSMEG_6722	conserved hypothetical protein	3.3474	4.64304e-71
MSMEG_4808	MSMEG_4808	amidohydrolase family protein	3.3461	2.47761e-22
MSMEG_1482	MSMEG_1482	methyltransferase	3.3437	4.78365e-99
MSMEG_6472	MSMEG_6472	hypothetical protein	3.3376	4.11276e-09
MSMEG_1904	MSMEG_1904	acyl-CoA dehydrogenase	3.3368	2.55462e-57
MSMEG_0855	MSMEG_0855	conserved hypothetical protein	3.3187	2.427e-44
MSMEG_6566	MSMEG_6566	hypothetical protein	3.3093	1.67258e-21
MSMEG_1180	MSMEG_1180	N-carbamoyl-L-amino acid hydrolase	3.2981	3.71616e-71
MSMEG_4849	MSMEG_4849	carveol dehydrogenase	3.2969	1.68913e-95
MSMEG_6557	MSMEG_6557	dehydrogenase	3.2571	8.19301e-119
MSMEG_4838	MSMEG_4838	hypothetical protein	3.2348	0.00285603
MSMEG_4499	MSMEG_4499	hypothetical protein	3.2274	2.29726e-15
MSMEG_1481	MSMEG_1481	methyltransferase	3.2198	2.14024e-82
MSMEG_1480	MSMEG_1480	methyltransferase	3.2176	1.39123e-114
MSMEG_2160	MSMEG_2160	hypothetical protein	3.2172	2.55532e-07
MSMEG_1770	MSMEG_1770	conserved hypothetical protein	3.2164	9.24334e-60
MSMEG_5176	MSMEG_5176	methyltransferase type 11	3.2059	2.64952e-59
MSMEG_2695	MSMEG_2695	35 kDa protein	3.1792	4.65653e-154
MSMEG_6292	MSMEG_6292	transcription elongation factor GreA	3.1725	8.15102e-35
MSMEG_3447	MSMEG_3447	two-component system response regulator	3.1584	2.00238e-34
MSMEG_2573	MSMEG_2573	conserved hypothetical protein	3.1361	1.15594e-30
MSMEG_5521	MSMEG_5521	acetyl-CoA acetyltransferase	3.1311	5.78173e-64
MSMEG_0494	MSMEG_0494	hypothetical protein	3.1295	5.41132e-06
MSMEG_5353	MSMEG_5353	putative methyltransferase	3.1238	8.64836e-16
MSMEG_5997	MSMEG_5997	conserved hypothetical protein	3.1119	7.58375e-41
MSMEG_4151	MSMEG_4151	conserved domain protein	3.1095	1.23188e-09
MSMEG_4805	MSMEG_4805	acyl-CoA dehydrogenase	3.1081	8.60167e-23
MSMEG_4889	MSMEG_4889	integral membrane transport protein	3.0985	8.27783e-28
MSMEG_6139	MSMEG_6139	putative HTH-type transcriptional regulator	3.0865	1.35881e-59
MSMEG_5275	MSMEG_5275	permease of the major facilitator superfamily protein	3.0751	4.04825e-132
MSMEG_3678	MSMEG_3678	hypothetical protein	3.0363	5.40127e-62
MSMEG_5915	MSMEG_5915	enoyl-CoA hydratase	3.0363	1.45577e-17
MSMEG_2561	MSMEG_2561	gluconolactonase	3.0312	5.98424e-10
MSMEG_5481	MSMEG_5481	conserved hypothetical protein	3.0306	1.30816e-34
MSMEG_2224	MSMEG_2224	acetyl-CoA C-acyltransferase	3.0239	2.40416e-41
MSMEG_4772	MSMEG_4772	acyl-CoA synthase	3.0196	7.18531e-71
MSMEG_0881	MSMEG_0881	conserved hypothetical protein	3.016	1.3108e-31
MSMEG_2752	MSMEG_2752	sigma factor SigB	3.0117	4.97418e-129
MSMEG_1177	MSMEG_1177	cytosine/purines/uracil/thiamine/allantoin permease family protein	3.0112	8.23005e-31
MSMEG_4809	MSMEG_4809	Rieske [2Fe-2S] domain, putative	3.0031	2.6632e-08
MSMEG_0416	MSMEG_0416	hypothetical protein	2.9784	7.77567e-46
MSMEG_6245	MSMEG_6245	chloramphenicol resistance protein	2.9547	1.17643e-25
MSMEG_4864	MSMEG_4864	3-ketosteroid dehydrogenase	2.9546	6.70938e-13
MSMEG_4880	MSMEG_4880	methylmalonyl-CoA mutase C-terminal domain protein	2.9277	2.81933e-10
MSMEG_6223	MSMEG_6223	TetR family protein transcriptional repressor LfrR	2.9261	1.88264e-43
sppA	MSMEG_1476	signal peptide peptidase SppA, 67K type	2.9253	1.1962e-133
gvpK	MSMEG_5744	gas vesicle protein K	2.9253	0.0005924
MSMEG_3574	MSMEG_3574	TPR domain protein	2.9192	1.0181e-135
MSMEG_0285	MSMEG_0285	transcriptional regulator TetR family protein	2.9181	3.72556e-27
MSMEG_3487	MSMEG_3487	metal-dependent phosphohydrolase	2.9151	1.81268e-14
MSMEG_1410	MSMEG_1410	carveol dehydrogenase	2.914	2.21097e-70
MSMEG_0228	MSMEG_0228	adenylate and Guanylate cyclase catalytic domain protein	2.9066	6.31535e-54
MSMEG_5916	MSMEG_5916	hypothetical protein	2.9012	8.45215e-21
MSMEG_0288	MSMEG_0288	FAD dependent oxidoreductase, putative	2.9012	6.36498e-12
MSMEG_4861	MSMEG_4861	cyclase	2.898	1.29371e-05
MSMEG_4990	MSMEG_4990	DNA-binding response regulator	2.89	1.25506e-95
MSMEG_0693	MSMEG_0693	conserved hypothetical protein	2.8892	4.93869e-72
MSMEG_1169	MSMEG_1169	integral membrane transport protein	2.8771	7.65016e-42
MSMEG_4994	MSMEG_4994	flagella membrane glycoprotein 1B, putative	2.8654	0.00252326
MSMEG_1098	MSMEG_1098	acyl-CoA synthase	2.8551	3.46343e-44
MSMEG_5993	MSMEG_5993	putative acyl-CoA dehydrogenase	2.8544	1.07147e-20
MSMEG_0179	MSMEG_0179	transcriptional regulator, GntR family protein	2.8537	1.98307e-54
MSMEG_0462	MSMEG_0462	MmpS4 protein	2.8511	3.50348e-16
MSMEG_6441	MSMEG_6441	transcriptional regulator, TetR family protein	2.8498	5.18456e-121
MSMEG_6141	MSMEG_6141	N-acyl-D-glutamate amidohydrolase	2.8492	1.2977e-146
putP	MSMEG_5303	sodium/proline symporter	2.841	1.14003e-56
MSMEG_1008	MSMEG_1008	conserved hypothetical protein	2.8391	4.7924e-96
MSMEG_5753	MSMEG_5753	serine/threonine specific protein phosphatase	2.8357	3.56527e-20
MSMEG_5117	MSMEG_5117	proline dehydrogenase	2.8169	5.9054e-20
MSMEG_3322	MSMEG_3322	hypothetical protein	2.809	1.24792e-12
MSMEG_0853	MSMEG_0853	conserved hypothetical protein	2.8069	2.11161e-13
MSMEG_3658	MSMEG_3658	conserved hypothetical protein	2.7994	1.9008e-18
MSMEG_0194	MSMEG_0194	serine esterase, cutinase family protein	2.7914	2.22072e-143
MSMEG_5931	MSMEG_5931	short chain dehydrogenase	2.7892	1.54254e-35
MSMEG_5485	MSMEG_5485	molybdopterin biosynthesis protein	2.786	3.13758e-140
MSMEG_1732	MSMEG_1732	Transposase IS116/IS110/IS902 family protein	2.7851	9.23603e-15
MSMEG_2180	MSMEG_2180	RemK protein	2.7741	7.88025e-12
MSMEG_3276	MSMEG_3276	integral membrane protein	2.7738	1.48608e-41
MSMEG_2288	MSMEG_2288	conserved hypothetical protein	2.7581	5.10671e-85
MSMEG_5048	MSMEG_5048	conserved hypothetical protein	2.7507	1.96167e-115
MSMEG_3686	MSMEG_3686	conserved hypothetical protein	2.7506	5.37631e-64
MSMEG_2586	MSMEG_2586	conserved hypothetical protein, putative	2.7441	2.55448e-11
MSMEG_3819	MSMEG_3819	conserved hypothetical protein	2.7415	5.75657e-46
MSMEG_3858	MSMEG_3858	conserved hypothetical protein	2.7387	4.67496e-120
MSMEG_0586	MSMEG_0586	stas domain, putative	2.7283	5.17941e-129
MSMEG_3682	MSMEG_3682	conserved hypothetical protein	2.7201	2.06046e-43
MSMEG_0433	MSMEG_0433	nitrite extrusion protein	2.7164	4.41404e-25
MSMEG_4708	MSMEG_4708	putative methyltransferase	2.7091	4.90739e-49
MSMEG_6252	MSMEG_6252	conserved hypothetical protein	2.7032	6.6724e-16
MSMEG_3293	MSMEG_3293	hypothetical protein	2.7025	0.00153424
MSMEG_4718	MSMEG_4718	transcriptional regulator, TetR family protein	2.7011	2.08319e-18
MSMEG_4879	MSMEG_4879	conserved hypothetical protein	2.69	1.32341e-13
MSMEG_3862	MSMEG_3862	FxsA cytoplasmic membrane protein	2.6882	8.721e-62
MSMEG_4875	MSMEG_4875	putative acyl-CoA dehydrogenase	2.6825	2.13227e-05
MSMEG_5906	MSMEG_5906	putative acyl-CoA dehydrogenase	2.6803	5.39872e-43
MSMEG_4810	MSMEG_4810	conserved hypothetical protein	2.6704	4.65957e-11
MSMEG_4701	MSMEG_4701	single-strand binding protein	2.6643	3.51721e-36
MSMEG_2688	MSMEG_2688	antibiotic biosynthesis monooxygenase domain protein	2.6455	6.42103e-67
MSMEG_5914	MSMEG_5914	acyl-CoA synthase	2.6443	2.75375e-65
MSMEG_5627	MSMEG_5627	Rieske [2Fe-2S] domain protein	2.6413	4.36608e-20
MSMEG_3757	MSMEG_3757	ribosomal RNA	2.6395	1.067e-08
MSMEG_2718	MSMEG_2718	iron-sulfur cluster-binding protein, Rieske family protein, putative	2.6362	0.000790126
MSMEG_4844	MSMEG_4844	acyl-CoA dehydrogenase	2.6331	1.07546e-15
MSMEG_4931	MSMEG_4931	ribosomal RNA	2.622	1.05001e-08
MSMEG_5881	MSMEG_5881	putative carbon monoxide dehydrogenase subunit G	2.619	1.5257e-16
MSMEG_3328	MSMEG_3328	hypothetical protein	2.598	4.55463e-18
MSMEG_6210	MSMEG_6210	conserved hypothetical protein	2.5874	2.95968e-101
MSMEG_5998	MSMEG_5998	conserved hypothetical protein	2.5856	3.00057e-25
MSMEG_3410	MSMEG_3410	transcriptional regulator, TetR family protein	2.5756	1.6071e-16
MSMEG_1387	MSMEG_1387	putative acyl-CoA dehydrogenase	2.5727	8.76115e-114
MSMEG_3041	MSMEG_3041	thiopurine S-methyltransferase (tpmt) superfamily protein	2.571	4.15677e-37
MSMEG_2755	MSMEG_2755	conserved hypothetical protein	2.5681	3.50616e-126
MSMEG_0921	MSMEG_0921	conserved hypothetical protein	2.5628	2.15971e-103
map	MSMEG_5050	methionine aminopeptidase, type I	2.5575	9.1271e-54
MSMEG_3475	MSMEG_3475	conserved hypothetical protein	2.5521	9.24755e-30
MSMEG_4992	MSMEG_4992	hypothetical protein	2.5511	1.34957e-13
MSMEG_6444	MSMEG_6444	YiaAB two helix domain protein	2.5445	4.88315e-06
MSMEG_1878	MSMEG_1878	S30AE family protein	2.5326	1.16678e-57
MSMEG_4717	MSMEG_4717	Carboxyl transferase domain protein	2.5282	1.05331e-57
MSMEG_2756	MSMEG_2756	conserved hypothetical protein	2.5261	1.4333e-112
MSMEG_6858	MSMEG_6858	epoxide hydrolase 1	2.5228	1.6533e-22
MSMEG_0469	MSMEG_0469	transcriptional regulatory protein PadR	2.5222	2.01083e-26
MSMEG_1412	MSMEG_1412	amino acid permease	2.5203	1.20355e-22
MSMEG_4780	MSMEG_4780	cytochrome p450	2.5178	2.00804e-07
MSMEG_6677	MSMEG_6677	transcriptional regulator, LysR family protein	2.5175	5.3822e-28
MSMEG_2556	MSMEG_2556	beta-glucosidase	2.508	2.08164e-48
MSMEG_2905	MSMEG_2905	transcriptional regulator	2.5072	5.35461e-16
MSMEG_4883	MSMEG_4883	AMP-dependent synthetase and ligase	2.5003	1.05423e-14
MSMEG_1114	MSMEG_1114	short chain dehydrogenase	2.4727	3.96717e-35
MSMEG_3760	MSMEG_3760	conserved hypothetical protein	2.4719	2.56515e-12
MSMEG_4609	MSMEG_4609	transcriptional regulator LysR family protein	2.4673	3.48435e-16
MSMEG_5646	MSMEG_5646	conserved hypothetical protein	2.4648	1.47841e-21
MSMEG_6253	MSMEG_6253	fur family protein transcriptional regulator	2.462	3.40604e-66
MSMEG_2555	MSMEG_2555	hypothetical protein	2.4608	3.89528e-07
MSMEG_3811	MSMEG_3811	universal stress protein family protein, putative	2.4593	1.05216e-108
MSMEG_3454	MSMEG_3454	hypothetical protein	2.4571	1.05436e-66
MSMEG_4332	MSMEG_4332	glycerol-3-phosphate dehydrogenase 1	2.4543	5.52026e-19
MSMEG_4843	MSMEG_4843	conserved hypothetical protein	2.4477	4.18165e-07
MSMEG_6782	MSMEG_6782	hypothetical protein	2.4474	0.00585547
MSMEG_6579	MSMEG_6579	conserved hypothetical protein	2.4444	1.43886e-110
MSMEG_5295	MSMEG_5295	peroxisomal-coenzyme A synthetase	2.4367	2.10434e-09
MSMEG_3448	MSMEG_3448	two-component system sensor kinase	2.4336	1.14423e-18
MSMEG_0584	MSMEG_0584	hypothetical protein	2.4307	1.07809e-122
MSMEG_3761	MSMEG_3761	putative Clp protease subunit	2.408	2.25331e-22
MSMEG_3558	MSMEG_3558	carboxymethylenebutenolidase	2.4039	1.20176e-15
MSMEG_1170	MSMEG_1170	conserved domain protein	2.4034	6.95932e-08
MSMEG_4282	MSMEG_4282	conserved hypothetical protein	2.3951	1.61503e-52
MSMEG_2669	MSMEG_2669	hydrolase	2.3895	1.08368e-68
MSMEG_5904	MSMEG_5904	conserved domain protein	2.3875	9.98241e-36
MSMEG_5907	MSMEG_5907	acyl-CoA dehydrogenase	2.3786	4.7656e-31
MSMEG_1419	MSMEG_1419	conserved hypothetical protein	2.375	6.17022e-28
MSMEG_5047	MSMEG_5047	drug resistance transporter Bcr/CflA subfamily protein	2.3643	1.66902e-59
MSMEG_2719	MSMEG_2719	hydrogen:quinone oxidoreductase	2.3619	3.13594e-14
MSMEG_1475	MSMEG_1475	conserved hypothetical protein	2.3596	7.4746e-52
MSMEG_0436	MSMEG_0436	allophanate hydrolase subunit 1	2.3462	3.53404e-130
MSMEG_0649	MSMEG_0649	phosphonate-binding periplasmic protein	2.3408	3.0354e-18
MSMEG_5010	MSMEG_5010	conserved hypothetical protein	2.3405	2.30856e-21
MSMEG_1526	MSMEG_1526	probable cutinase	2.3301	6.61853e-98
MSMEG_0406	MSMEG_0406	acyl-coA-dehydrogenase	2.3299	5.39319e-104
MSMEG_5343	MSMEG_5343	conserved hypothetical protein	2.3287	3.60192e-84
MSMEG_3675	MSMEG_3675	metal-dependent hydrolase	2.3192	8.01758e-43
MSMEG_0920	MSMEG_0920	conserved hypothetical protein	2.3117	3.26575e-93
MSMEG_2034	MSMEG_2034	aryl-alcohol dehydrogenase	2.3024	3.0657e-08
MSMEG_5434	MSMEG_5434	hypothetical protein	2.3022	4.88365e-13
MSMEG_5072	MSMEG_5072	extracytoplasmic function alternative sigma factor	2.3016	1.56e-124
MSMEG_5719	MSMEG_5719	oxidoreductase	2.2995	4.46299e-44
MSMEG_6440	MSMEG_6440	monooxygenase, flavin-binding family protein	2.2989	8.92811e-122
MSMEG_3613	MSMEG_3613	conserved hypothetical protein	2.2973	1.12228e-16
MSMEG_3542	MSMEG_3542	conserved hypothetical protein	2.2952	1.18258e-31
MSMEG_0777	MSMEG_0777	F420-dependent glucose-6-phosphate dehydrogenase	2.2936	2.7816e-107
MSMEG_2696	MSMEG_2696	putative conserved membrane alanine rich protein	2.2847	1.59238e-92
MSMEG_1903	MSMEG_1903	caib/baif family protein	2.2818	9.74164e-32
MSMEG_6859	MSMEG_6859	oxidoreductase	2.2813	1.77791e-05
MSMEG_0123	MSMEG_0123	hypothetical protein	2.2755	0.0015581
MSMEG_5135	MSMEG_5135	hypothetical protein	2.2723	1.88866e-32
MSMEG_4874	MSMEG_4874	putative acyl-CoA dehydrogenase	2.2707	9.47207e-12
MSMEG_3762	MSMEG_3762	ABC transporter ATP-binding protein	2.2685	3.62225e-22
MSMEG_4606	MSMEG_4606	hypothetical protein	2.2587	7.55654e-08
msrA	MSMEG_6477	methionine-S-sulfoxide reductase	2.2577	1.03296e-102
MSMEG_2687	MSMEG_2687	carveol dehydrogenase	2.2539	1.40604e-51
MSMEG_2850	MSMEG_2850	mycobacterial family protein 11 protein	2.2455	6.82968e-15
MSMEG_2642	MSMEG_2642	conserved hypothetical protein	2.2398	2.24558e-24
MSMEG_4125	MSMEG_4125	oxidoreductase, short chain dehydrogenase/reductase family protein	2.2382	1.54384e-35
MSMEG_1919	MSMEG_1919	Transcription factor WhiB	2.2376	1.02916e-122
MSMEG_4989	MSMEG_4989	sensor histidine kinase	2.2335	7.00914e-47
MSMEG_3449	MSMEG_3449	DNA-binding protein	2.2334	1.87159e-12
cysNC	MSMEG_4978	sulfate adenylytransferase, large subunit/adenylylsulfate kinase	2.2322	3.64699e-94
MSMEG_3540	MSMEG_3540	conserved hypothetical protein	2.2301	3.96469e-26
MSMEG_4710	MSMEG_4710	dihydrolipoamide acetyltransferase	2.2267	6.41406e-17
MSMEG_5100	MSMEG_5100	pyruvate ferredoxin/flavodoxin oxidoreductase family protein	2.2239	7.67106e-89
MSMEG_0546	MSMEG_0546	conserved hypothetical protein	2.2237	1.51162e-38
MSMEG_6041	MSMEG_6041	putative acyl-CoA dehydrogenase	2.2207	3.29088e-49
MSMEG_6303	MSMEG_6303	para-nitrobenzyl esterase	2.2201	7.19518e-37
MSMEG_0435	MSMEG_0435	allophanate hydrolase subunit 2	2.2188	8.1872e-121
MSMEG_5479	MSMEG_5479	type I antifreeze protein	2.2132	1.59381e-40
MSMEG_4280	MSMEG_4280	short chain dehydrogenase	2.2094	4.08494e-71
MSMEG_6254	MSMEG_6254	hypothetical protein	2.2015	8.54873e-37
MSMEG_2596	MSMEG_2596	peptidase C26	2.2003	8.31878e-33
MSMEG_6668	MSMEG_6668	ABC transporter, periplasmic substrate-binding protein, putative	2.1949	3.04037e-12
panB	MSMEG_4298	3-methyl-2-oxobutanoate hydroxymethyltransferase	2.1947	3.34532e-80
MSMEG_0205	MSMEG_0205	tetracenomycin polyketide synthesis hydroxylase TcmH	2.1865	7.40986e-05
MSMEG_5028	MSMEG_5028	HIT family protein	2.1864	7.8473e-34
MSMEG_0434	MSMEG_0434	aminoglycoside 2'-N-acetyltransferase (AAC(2')-Id)	2.1848	3.27223e-85
MSMEG_1649	MSMEG_1649	FAD dependent oxidoreductase	2.1809	6.50322e-41
MSMEG_1479	MSMEG_1479	methyltransferase, putative, family protein	2.1729	4.35829e-66
MSMEG_6293	MSMEG_6293	transcriptional regulatory protein	2.1675	3.17519e-24
MSMEG_1530	MSMEG_1530	integral membrane protein	2.1632	8.35597e-46
cysD	MSMEG_4979	sulfate adenylyltransferase, small subunit	2.152	2.45289e-57
MSMEG_3615	MSMEG_3615	zinc-binding alcohol dehydrogenase family protein	2.1512	3.93354e-43
MSMEG_2742	MSMEG_2742	DNA-damage-inducible protein	2.1461	2.75353e-17
MSMEG_0422	MSMEG_0422	transferase	2.1448	5.50738e-47
MSMEG_4884	MSMEG_4884	conserved hypothetical protein	2.1441	0.000884324
MSMEG_5484	MSMEG_5484	conserved hypothetical protein	2.1408	3.80867e-42
MSMEG_6555	MSMEG_6555	transcriptional regulator, TetR family protein, putative	2.1374	3.99789e-13
MSMEG_5406	MSMEG_5406	hypothetical protein	2.1364	2.43316e-23
MSMEG_5992	MSMEG_5992	conserved hypothetical protein	2.1363	1.69531e-08
MSMEG_3667	MSMEG_3667	para-nitrobenzyl esterase	2.1326	1.69477e-46
katG	MSMEG_3461	catalase/peroxidase HPI	2.1285	1.67064e-71
MSMEG_3861	MSMEG_3861	amidohydrolase 3	2.1244	6.68811e-54
MSMEG_6705	MSMEG_6705	regulatory protein	2.1201	5.43785e-07
MSMEG_5304	MSMEG_5304	two-component sensor kinase	2.1179	2.28374e-39
MSMEG_4057	MSMEG_4057	transcriptional regulator, GntR family protein	2.1171	6.41934e-52
MSMEG_3327	MSMEG_3327	hypothetical protein	2.1166	7.42828e-07
MSMEG_4863	MSMEG_4863	conserved hypothetical protein	2.109	9.60104e-08
MSMEG_5925	MSMEG_5925	Rieske [2Fe-2S] domain protein	2.1069	2.23859e-102
MSMEG_2117	MSMEG_2117	beta-glucoside-specific EII permease	2.0942	3.2767e-20
MSMEG_2643	MSMEG_2643	conserved hypothetical protein	2.0777	1.08502e-30
MSMEG_2067	MSMEG_2067	methyltransferase type 12	2.0776	0.000417606
MSMEG_0655	MSMEG_0655	glucose 1-dehydrogenase, putative	2.0703	4.68538e-08
MSMEG_5352	MSMEG_5352	conserved hypothetical protein	2.0569	1.12291e-15
katA	MSMEG_3486	catalase KatA	2.0566	1.66833e-15
deoC	MSMEG_0922	deoxyribose-phosphate aldolase	2.056	2.45897e-45
MSMEG_2027	MSMEG_2027	conserved hypothetical protein TIGR00026	2.0554	1.3757e-29
MSMEG_0773	MSMEG_0773	acetyltransferase	2.0478	4.24919e-07
MSMEG_0356	MSMEG_0356	acetyltransferase	2.0449	1.0354e-12
MSMEG_3139	MSMEG_3139	enoyl-CoA hydratase/isomerase	2.0424	3.82992e-66
MSMEG_2572	MSMEG_2572	conserved hypothetical protein	2.0309	1.13863e-09
MSMEG_5011	MSMEG_5011	hypothetical protein	2.0241	5.01018e-10
MSMEG_1459	MSMEG_1459	Rieske [2Fe-2S] domain protein	2.0198	0.00541011
MSMEG_5745	MSMEG_5745	gas vesicle synthesis protein	2.0154	0.00223282
MSMEG_1388	MSMEG_1388	enoyl-CoA hydratase	2.0104	4.55894e-41
MSMEG_2211	MSMEG_2211	DNA-binding protein	2.0101	4.52953e-14
MSMEG_4711	MSMEG_4711	pyruvate dehydrogenase E1 component subunit beta	2.0097	6.65385e-15
MSMEG_2720	MSMEG_2720	NADH ubiquinone oxidoreductase, 20 kda subunit	2.0077	2.55134e-13
MSMEG_6225	MSMEG_6225	proton antiporter efflux pump	2.0016	1.90746e-26
MSMEG_5549	MSMEG_5549	conserved hypothetical protein	1.9917	1.2837e-42
MSMEG_6038	MSMEG_6038	pigment production hydroxylase	1.9893	5.60367e-45
MSMEG_3676	MSMEG_3676	phenoxybenzoate dioxygenase beta subunit	1.9877	7.77491e-22
MSMEG_1102	MSMEG_1102	twin-arginine translocation pathway signal	1.9862	6.09959e-26
MSMEG_0755	MSMEG_0755	cobalt-zinc-cadmium resistance protein	1.9839	1.89547e-18
MSMEG_2595	MSMEG_2595	gamma-glutamylisopropylamide synthetase	1.9834	9.26653e-61
MSMEG_3937	MSMEG_3937	conserved hypothetical protein	1.9806	0.000386517
MSMEG_0992	MSMEG_0992	2-nitropropane dioxygenase, NPD	1.9765	1.90146e-23
MSMEG_3657	MSMEG_3657	succinate dehydrogenase	1.9739	9.2195e-39
MSMEG_3914	MSMEG_3914	beta-lactamase	1.9692	8.58496e-13
MSMEG_0722	MSMEG_0722	conserved hypothetical protein	1.9661	8.74383e-06
MSMEG_2141	MSMEG_2141	gp35 protein	1.9512	0.00695992
MSMEG_3495	MSMEG_3495	MmpS5 protein	1.9443	6.34826e-59
MSMEG_6760	MSMEG_6760	conserved hypothetical protein	1.9437	1.0546e-45
MSMEG_1134	MSMEG_1134	putative protease HtpX	1.942	1.37177e-72
MSMEG_2355	MSMEG_2355	conserved hypothetical protein	1.9406	0.00160235
MSMEG_3616	MSMEG_3616	integral membrane protein	1.9403	1.60679e-49
MSMEG_4336	MSMEG_4336	conserved hypothetical protein	1.9393	4.55629e-114
hutF	MSMEG_1181	formiminoglutamate deiminase	1.9322	5.22986e-23
MSMEG_3470	MSMEG_3470	NAD-dependent epimerase/dehydratase	1.9288	2.74712e-07
MSMEG_3330	MSMEG_3330	conserved domain protein	1.9236	1.93068e-10
MSMEG_5778	MSMEG_5778	alcohol dehydrogenase, zinc-binding	1.8993	4.37364e-20
MSMEG_3141	MSMEG_3141	conserved domain protein	1.8969	4.6614e-52
MSMEG_0095	MSMEG_0095	methyltransferase	1.8961	3.15319e-69
MSMEG_5298	MSMEG_5298	hypothetical protein	1.8954	5.98261e-27
MSMEG_1129	MSMEG_1129	D-amino-acid dehydrogenase	1.8951	1.62644e-05
MSMEG_4747	MSMEG_4747	hypothetical protein	1.8894	4.0911e-10
MSMEG_4056	MSMEG_4056	conserved secreted protein	1.8888	4.27763e-05
MSMEG_6226	MSMEG_6226	transcriptional regulator, PadR family protein domain protein	1.8854	1.05531e-05
MSMEG_3451	MSMEG_3451	short-chain dehydrogenase/reductase	1.8826	7.07925e-51
MSMEG_0522	MSMEG_0522	pp24 protein	1.8804	4.81719e-05
MSMEG_6237	MSMEG_6237	conserved hypothetical protein	1.8801	1.07143e-19
trx	MSMEG_3138	thioredoxin	1.8772	1.64937e-46
MSMEG_3409	MSMEG_3409	oxidoreductase	1.8766	6.20122e-11
MSMEG_1749	MSMEG_1749	putative monooxygenase	1.8758	1.14185e-12
bfr	MSMEG_3564	bacterioferritin	1.868	3.93839e-84
MSMEG_4141	MSMEG_4141	conserved hypothetical protein	1.8659	1.38405e-15
MSMEG_3537	MSMEG_3537	hypothetical protein	1.8615	5.68345e-13
MSMEG_2991	MSMEG_2991	permease of the major facilitator superfamily protein	1.8548	3.06921e-13
MSMEG_5293	MSMEG_5293	hypothetical protein	1.8533	1.13987e-29
MSMEG_5913	MSMEG_5913	dioxygenase	1.8512	3.69285e-23
MSMEG_0093	MSMEG_0093	methyltransferase	1.8481	3.80021e-53
MSMEG_6679	MSMEG_6679	metallo-beta-lactamase family protein	1.8434	0.00500791
MSMEG_2154	MSMEG_2154	conserved hypothetical protein	1.8413	0.000136679
MSMEG_6762	MSMEG_6762	transcriptional regulator	1.8402	6.35126e-12
MSMEG_3804	MSMEG_3804	conserved hypothetical protein	1.8357	4.48709e-10
glnA	MSMEG_3561	glutamine synthetase, catalytic domain	1.8334	2.98562e-28
MSMEG_5511	MSMEG_5511	von Willebrand factor, type A	1.8291	4.34084e-70
pcaH	MSMEG_2601	protocatechuate 3,4-dioxygenase, beta subunit	1.8276	1.81543e-12
MSMEG_1502	MSMEG_1502	ABC transporter, ATP-binding protein	1.8257	1.92352e-20
add	MSMEG_1676	adenosine deaminase	1.8231	5.8807e-44
MSMEG_1501	MSMEG_1501	methyltransferase, putative, family protein	1.8154	8.23955e-30
MSMEG_3329	MSMEG_3329	hypothetical protein	1.815	1.219e-08
MSMEG_2599	MSMEG_2599	GntR-family protein transcriptional regulator	1.8147	3.64991e-13
MSMEG_3326	MSMEG_3326	carboxylate-amine ligase	1.8142	5.44983e-30
MSMEG_5029	MSMEG_5029	alkanal monooxygenase alpha chain	1.8116	1.83159e-21
MSMEG_5558	MSMEG_5558	hypothetical protein	1.8084	3.68647e-14
MSMEG_0218	MSMEG_0218	3-demethylubiquinone-9 3-methyltransferase	1.8061	3.66871e-05
MSMEG_2242	MSMEG_2242	coniferyl aldehyde dehydrogenase	1.8047	2.16476e-06
MSMEG_3373	MSMEG_3373	major facilitator superfamily protein MFS_1	1.7971	1.68076e-10
MSMEG_5512	MSMEG_5512	magnesium chelatase	1.7922	4.33825e-66
MSMEG_2824	MSMEG_2824	IS1549, transposase	1.7908	4.72199e-32
MSMEG_6603	MSMEG_6603	NADH:flavin oxidoreductase/nadh oxidase	1.7769	1.12842e-18
MSMEG_0308	MSMEG_0308	dihydrofolate reductase	1.7761	2.77947e-05
MSMEG_3460	MSMEG_3460	ferric uptake regulation protein	1.7756	1.62124e-24
MSMEG_5181	MSMEG_5181	IS1549, transposase	1.7725	1.38644e-18
ilvA	MSMEG_3183	threonine dehydratase	1.7702	3.5062e-54
MSMEG_1885	MSMEG_1885	2Fe-2S iron-sulfur cluster binding domain protein	1.7695	9.47972e-62
MSMEG_1237	MSMEG_1237	hypothetical protein	1.7649	2.61809e-05
MSMEG_2516	MSMEG_2516	putative oxidoreductase	1.7647	5.19146e-20
MSMEG_3659	MSMEG_3659	TetR-family protein transcriptional regulator	1.7637	1.23355e-07
MSMEG_0307	MSMEG_0307	transcriptional regulator, AraC family protein	1.7637	3.30814e-06
MSMEG_1389	MSMEG_1389	conserved hypothetical protein	1.7636	1.1443e-18
MSMEG_3823	MSMEG_3823	3-oxoacyl-[acyl-carrier-protein] reductase	1.7605	0.00339961
MSMEG_6092	MSMEG_6092	Lsr2 protein	1.7587	1.49149e-53
MSMEG_1751	MSMEG_1751	norsolorinic acid reductase	1.7567	5.67309e-10
MSMEG_3896	MSMEG_3896	conserved hypothetical protein	1.7562	3.22734e-24
MSMEG_6235	MSMEG_6235	thiopurine S-methyltransferase (tpmt) superfamily protein	1.7555	9.92772e-56
MSMEG_5071	MSMEG_5071	conserved hypothetical protein	1.7515	1.31451e-58
MSMEG_4361	MSMEG_4361	conserved hypothetical protein	1.7432	5.99322e-20
MSMEG_1746	MSMEG_1746	6-hydroxy-D-nicotine oxidase	1.7428	4.5736e-07
sthA	MSMEG_2748	soluble pyridine nucleotide transhydrogenase	1.7385	2.91396e-19
MSMEG_4457	MSMEG_4457	regulatory protein, AsnC/Lrp	1.7368	0.000160922
MSMEG_0122	MSMEG_0122	putative periplasmic solute-binding protein	1.7353	3.2028e-11
MSMEG_0878	MSMEG_0878	transcriptional regulator	1.7341	9.9783e-11
hslR	MSMEG_3455	heat shock protein 15	1.7316	3.82599e-30
MSMEG_3551	MSMEG_3551	linalool 8-monooxygenase	1.7259	5.31467e-11
MSMEG_3452	MSMEG_3452	TetR family protein transcriptional regulator	1.7252	2.31196e-11
MSMEG_3544	MSMEG_3544	conserved hypothetical protein	1.7247	1.21681e-79
MSMEG_5589	MSMEG_5589	manganese transport protein MntH	1.723	2.20897e-40
MSMEG_2597	MSMEG_2597	aldehyde dehydrogenase	1.7167	2.80566e-26
MSMEG_6563	MSMEG_6563	dihydrokaempferol 4-reductase	1.7159	9.01488e-14
MSMEG_6475	MSMEG_6475	conserved hypothetical protein	1.7126	2.54278e-16
MSMEG_3925	MSMEG_3925	AttM/AiiB family protein	1.711	0.0064161
MSMEG_6669	MSMEG_6669	ABC transporter, permease protein	1.7072	0.0018667
MSMEG_4058	MSMEG_4058	major facilitator superfamily protein	1.706	1.32222e-14
MSMEG_6042	MSMEG_6042	transcriptional regulator, TetR family protein	1.7047	4.96908e-27
MSMEG_4063	MSMEG_4063	amidohydrolase family protein	1.7039	5.96645e-16
MSMEG_4707	MSMEG_4707	non-heme bromoperoxidase BPO-A2	1.7026	1.47273e-54
mscL	MSMEG_5482	large conductance mechanosensitive channel protein	1.6996	1.65387e-17
MSMEG_0614	MSMEG_0614	methyltransferase	1.699	5.31013e-27
MSMEG_4681	MSMEG_4681	conserved hypothetical protein	1.6907	5.59928e-40
MSMEG_5991	MSMEG_5991	MaoC like domain, putative	1.6837	0.0021938
MSMEG_1390	MSMEG_1390	enoyl-CoA hydratase	1.6818	3.01225e-09
MSMEG_3471	MSMEG_3471	GTP cyclohydrolase	1.6817	3.43034e-20
MSMEG_4930	MSMEG_4930	ribosomal RNA	1.679	1.29811e-07
MSMEG_4120	MSMEG_4120	CAIB/BAIF family protein	1.6752	2.38811e-20
MSMEG_4964	MSMEG_4964	transcriptional regulator, TetR family protein	1.6714	5.31956e-16
MSMEG_5333	MSMEG_5333	hypothetical protein	1.6687	1.0578e-17
MSMEG_1999	MSMEG_1999	hypothetical protein	1.6684	3.12518e-65
MSMEG_5314	MSMEG_5314	conserved hypothetical protein	1.6664	0.000588113
MSMEG_2798	MSMEG_2798	hypothetical protein	1.6659	2.32584e-25
MSMEG_3312	MSMEG_3312	hemerythrin HHE cation binding domain subfamily protein, putative	1.6642	7.52475e-21
MSMEG_3318	MSMEG_3318	oxidoreductase	1.6629	1.15673e-07
MSMEG_2763	MSMEG_2763	conserved hypothetical protein	1.6624	9.01998e-25
MSMEG_4804	MSMEG_4804	conserved hypothetical protein	1.6603	2.11742e-46
MSMEG_1078	MSMEG_1078	hydrolase	1.657	8.84873e-28
MSMEG_5292	MSMEG_5292	hypothetical protein	1.6554	4.33132e-44
MSMEG_2744	MSMEG_2744	thymidylate synthase	1.6526	2.46274e-22
MSMEG_3756	MSMEG_3756	ribosomal RNA	1.6511	1.52183e-07
MSMEG_4152	MSMEG_4152	phenoxybenzoate dioxygenase beta subunit	1.6503	7.37787e-07
MSMEG_4720	MSMEG_4720	conserved hypothetical protein	1.6446	9.01982e-25
MSMEG_0883	MSMEG_0883	amidohydrolase family protein	1.6444	4.80525e-13
MSMEG_3571	MSMEG_3571	thioesterase family protein	1.6439	5.47167e-11
MSMEG_6861	MSMEG_6861	cupin domain protein	1.6429	1.37599e-05
MSMEG_5087	MSMEG_5087	conserved hypothetical protein	1.6371	9.3398e-46
MSMEG_5053	MSMEG_5053	short chain alcohol dehydrogenase	1.6367	2.2463e-54
MSMEG_5297	MSMEG_5297	oxalyl-CoA decarboxylase	1.6366	5.20449e-07
MSMEG_4845	MSMEG_4845	putative acyl-CoA dehydrogenase	1.6356	0.000387812
MSMEG_4886	MSMEG_4886	major facilitator family protein transporter	1.6335	0.000922409
MSMEG_1077	MSMEG_1077	conserved hypothetical protein	1.6314	1.92887e-10
MSMEG_0206	MSMEG_0206	acyltransferase 3	1.6305	3.60246e-32
MSMEG_0908	MSMEG_0908	hypothetical protein	1.6273	0.00395471
MSMEG_3902	MSMEG_3902	ATPase, AAA family protein	1.6268	2.09892e-68
MSMEG_4814	MSMEG_4814	conserved hypothetical protein	1.6208	2.16131e-09
MSMEG_5032	MSMEG_5032	putative transcriptional regulator	1.6179	1.4574e-05
MSMEG_3311	MSMEG_3311	acyl carrier protein	1.6156	1.83146e-15
MSMEG_4237	MSMEG_4237	probable conserved transmembrane protein	1.6148	1.00965e-58
MSMEG_2686	MSMEG_2686	conserved hypothetical protein	1.6139	9.53176e-09
MSMEG_2562	MSMEG_2562	conserved hypothetical protein	1.6133	0.00695959
MSMEG_0148	MSMEG_0148	transcriptional regulator, TetR family protein	1.6094	8.04083e-09
MSMEG_2191	MSMEG_2191	acyl-CoA dehydrogenase family protein	1.6086	1.28634e-09
MSMEG_5878	MSMEG_5878	serine esterase, cutinase family protein	1.6037	6.38391e-07
MSMEG_2791	MSMEG_2791	pyridoxamine 5'-phosphate oxidase family protein	1.603	8.33277e-08
MSMEG_1821	MSMEG_1821	acyl-CoA dehydrogenase	1.6011	1.2251e-78
MSMEG_2324	MSMEG_2324	hypothetical protein	1.6005	0.00202985
MSMEG_0701	MSMEG_0701	hypothetical protein	1.6002	4.08508e-05
MSMEG_6739	MSMEG_6739	hypothetical protein	1.5957	2.35589e-46
MSMEG_0468	MSMEG_0468	integral membrane protein	1.5942	0.00906625
MSMEG_3380	MSMEG_3380	pyridoxamine 5'-phosphate oxidase-related, FMN-binding	1.5928	1.34037e-13
MSMEG_2874	MSMEG_2874	conserved hypothetical protein	1.5917	8.06212e-05
MSMEG_4028	MSMEG_4028	hypothetical protein	1.5892	2.61523e-07
MSMEG_5267	MSMEG_5267	glutaryl-CoA dehydrogenase	1.5868	2.74542e-34
MSMEG_3962	MSMEG_3962	lactate 2-monooxygenase	1.5862	1.66157e-13
MSMEG_0304	MSMEG_0304	acyl-CoA synthase	1.5854	1.08169e-18
MSMEG_3972	MSMEG_3972	transcriptional regulator, LysR family protein	1.5852	9.77167e-06
hypF	MSMEG_2711	[NiFe] hydrogenase maturation protein HypF	1.5829	0.00735789
MSMEG_5584	MSMEG_5584	short chain dehydrogenase	1.5826	1.01336e-10
MSMEG_5285	MSMEG_5285	phospholipase, patatin family protein	1.5822	5.77306e-33
MSMEG_2807	MSMEG_2807	two-component system response regulator	1.5814	0.000922792
MSMEG_4072	MSMEG_4072	ISMsm5, transposase	1.5811	6.34029e-18
MSMEG_2865	MSMEG_2865	conserved hypothetical protein	1.5811	0.00251179
MSMEG_2598	MSMEG_2598	short chain dehydrogenase	1.5781	3.86169e-19
MSMEG_0989	MSMEG_0989	conserved hypothetical protein	1.5768	1.26957e-38
MSMEG_3433	MSMEG_3433	IS1549, transposase	1.5767	8.70751e-24
MSMEG_1032	MSMEG_1032	hypothetical protein	1.5737	9.22713e-15
MSMEG_0227	MSMEG_0227	transcriptional regulator, TetR family protein	1.5723	4.56735e-17
MSMEG_2312	MSMEG_2312	hypothetical protein	1.5719	1.03792e-12
MSMEG_4694	MSMEG_4694	HNH endonuclease family protein	1.5708	1.73129e-19
MSMEG_3536	MSMEG_3536	sugar transport protein	1.5645	1.76823e-39
MSMEG_4751	MSMEG_4751	hypothetical protein	1.5638	2.96585e-07
MSMEG_5364	MSMEG_5364	amidohydrolase 2	1.5621	0.00647065
MSMEG_4517	MSMEG_4517	TetR-type transcriptional regulator of sulfur metabolism	1.5619	5.86369e-05
msrB	MSMEG_2784	methionine-R-sulfoxide reductase	1.558	5.52525e-37
MSMEG_6227	MSMEG_6227	transcriptional regulator, PadR family protein	1.5539	1.13996e-30
MSMEG_3331	MSMEG_3331	hypothetical protein	1.5495	3.61271e-19
MSMEG_1490	MSMEG_1490	3-oxoacyl-ACP synthase III	1.5459	2.84493e-05
MSMEG_2808	MSMEG_2808	short-chain dehydrogenase/reductase SDR	1.5458	0.00164203
MSMEG_1489	MSMEG_1489	conserved hypothetical protein	1.5454	0.000257667
MSMEG_3614	MSMEG_3614	hypothetical protein	1.5445	0.000104301
MSMEG_4649	MSMEG_4649	phytanoyl-CoA dioxygenase	1.5418	8.25186e-05
MSMEG_2847	MSMEG_2847	bacterial extracellular solute-binding protein, family protein 5	1.5409	0.000437819
MSMEG_1762	MSMEG_1762	piperideine-6-carboxylic acid dehydrogenase	1.5379	9.39435e-19
MSMEG_0536	MSMEG_0536	intracellular protease, PfpI family protein	1.5378	1.69945e-42
MSMEG_2487	MSMEG_2487	4-aminobutyrate aminotransferase	1.5243	4.26027e-09
MSMEG_2511	MSMEG_2511	siderophore utilization protein	1.5199	8.14785e-33
MSMEG_6757	MSMEG_6757	glycerol operon regulatory protein	1.5188	2.35991e-36
MSMEG_1284	MSMEG_1284	PIN domain protein	1.5173	5.13245e-18
MSMEG_1131	MSMEG_1131	tryptophan-rich sensory protein	1.5162	1.97329e-62
phnC	MSMEG_0647	phosphonate ABC transporter, ATP-binding protein	1.5128	1.69517e-05
MSMEG_4619	MSMEG_4619	putative cytochrome P450 126	1.5113	2.47444e-05
MSMEG_2190	MSMEG_2190	acyl-CoA dehydrogenase domain protein	1.5111	3.27424e-05
MSMEG_0226	MSMEG_0226	MmpS5 protein	1.5052	1.99166e-26
MSMEG_0583	MSMEG_0583	probable membrane protein	1.5045	0.00116471
MSMEG_0888	MSMEG_0888	conserved hypothetical protein	1.5019	2.57272e-11
MSMEG_3137	MSMEG_3137	oxidoreductase	1.4914	2.73928e-20
MSMEG_1969	MSMEG_1969	MerR-family protein transcriptional regulator	1.4914	0.000133477
MSMEG_3557	MSMEG_3557	amino acid permease-associated region	1.4903	8.99036e-06
MSMEG_1044	MSMEG_1044	hypothetical protein	1.4888	0.00332089
MSMEG_0762	MSMEG_0762	cytochrome P450 FAS1	1.4877	5.38127e-43
MSMEG_3314	MSMEG_3314	transport protein	1.4875	3.0456e-27
MSMEG_2188	MSMEG_2188	integral membrane protein	1.4866	5.00932e-19
MSMEG_2010	MSMEG_2010	stress responsive A/B Barrel Domain superfamily protein	1.4852	1.93812e-23
MSMEG_5342	MSMEG_5342	conserved hypothetical protein	1.4848	3.2883e-51
MSMEG_5731	MSMEG_5731	transcriptional regulator, GntR family protein	1.4809	2.50588e-10
MSMEG_3824	MSMEG_3824	conserved hypothetical protein	1.4783	0.0011346
MSMEG_4055	MSMEG_4055	short-chain dehydrogenase/reductase SDR	1.4764	0.000477299
MSMEG_1283	MSMEG_1283	probable ribbon-helix-helix transcription factor, family protein	1.4752	8.82643e-15
MSMEG_5763	MSMEG_5763	conserved hypothetical protein	1.4752	0.000108951
MSMEG_6478	MSMEG_6478	putative cytochrome P450 135B1	1.4744	1.27365e-20
MSMEG_5930	MSMEG_5930	conserved hypothetical protein	1.4727	9.84535e-15
MSMEG_1185	MSMEG_1185	transcriptional regulator, AsnC family protein	1.4723	3.82312e-11
MSMEG_3966	MSMEG_3966	hypothetical protein	1.4716	0.00178454
MSMEG_0217	MSMEG_0217	alcohol dehydrogenase B	1.469	3.39767e-15
MSMEG_6674	MSMEG_6674	transcriptional regulator, LysR family protein	1.4664	1.80967e-05
MSMEG_3472	MSMEG_3472	conserved hypothetical protein	1.4663	4.4359e-09
MSMEG_3427	MSMEG_3427	metal dependent hydrolase	1.4638	0.000109463
dapB	MSMEG_5286	dihydrodipicolinate reductase, N-terminus domain protein	1.4628	1.09117e-09
MSMEG_4339	MSMEG_4339	tetratricopeptide repeat family protein	1.4623	5.9681e-08
MSMEG_0074	MSMEG_0074	IS1549, transposase	1.4597	8.35925e-22
pcaC	MSMEG_0905	4-carboxymuconolactone decarboxylase domain protein	1.4572	3.12458e-15
MSMEG_5052	MSMEG_5052	DNA-binding protein	1.4572	1.01495e-13
MSMEG_6847	MSMEG_6847	conserved hypothetical protein	1.4556	0.00274844
MSMEG_1996	MSMEG_1996	N5,N10-methylenetetrahydromethanopterin reductase-related protein	1.4476	2.20506e-27
MSMEG_6804	MSMEG_6804	sugar ABC transporter substrate-binding protein	1.4461	3.97234e-31
MSMEG_4573	MSMEG_4573	competence protein	1.4458	0.00183279
MSMEG_1620	MSMEG_1620	conserved hypothetical protein	1.4454	2.04548e-06
MSMEG_2569	MSMEG_2569	oxidoreductase, 2OG-Fe(II) oxygenase family protein	1.444	0.00383116
MSMEG_3306	MSMEG_3306	zinc-binding alcohol dehydrogenase	1.4431	1.1955e-14
MSMEG_2485	MSMEG_2485	monooxygenase, FAD-binding	1.4431	0.00441361
MSMEG_0761	MSMEG_0761	conserved domain protein	1.4411	6.28364e-12
MSMEG_4633	MSMEG_4633	peptidase S9, prolyl oligopeptidase	1.4408	6.05731e-30
MSMEG_2942	MSMEG_2942	glyoxalase/bleomycin resistance protein/dioxygenase superfamily protein	1.435	6.09109e-11
MSMEG_5990	MSMEG_5990	lipid-transfer protein	1.4322	0.000239806
MSMEG_0545	MSMEG_0545	transcriptional regulator, LuxR family protein	1.4312	2.68275e-06
MSMEG_1303	MSMEG_1303	putative transcriptional regulator	1.4302	8.17528e-06
MSMEG_5927	MSMEG_5927	conserved hypothetical protein	1.43	5.57363e-30
MSMEG_3971	MSMEG_3971	hypothetical protein	1.4286	0.00994777
MSMEG_0668	MSMEG_0668	integral membrane protein	1.4277	1.02924e-07
MSMEG_5504	MSMEG_5504	conserved secreted protein	1.4274	1.79425e-10
MSMEG_2898	MSMEG_2898	transcriptional regulator, TetR family protein	1.4271	1.22645e-08
MSMEG_2558	MSMEG_2558	NikQ protein	1.4271	0.000417018
MSMEG_4748	MSMEG_4748	hypothetical protein	1.4238	7.01172e-10
MSMEG_0423	MSMEG_0423	conserved hypothetical protein	1.4192	6.24506e-16
MSMEG_3947	MSMEG_3947	6-phosphofructokinase isozyme 2	1.4178	1.06858e-05
MSMEG_0987	MSMEG_0987	hypothetical protein	1.4168	1.93218e-39
MSMEG_4149	MSMEG_4149	acetaldehyde dehydrogenase	1.4166	4.95674e-05
MSMEG_5566	MSMEG_5566	transcriptional regulator	1.4102	2.24893e-07
MSMEG_3462	MSMEG_3462	oxidoreductase	1.4101	7.74691e-08
MSMEG_2750	MSMEG_2750	iron-dependent repressor IdeR	1.4096	1.26886e-55
MSMEG_1865	MSMEG_1865	IS1549, transposase	1.4077	1.18882e-15
MSMEG_0606	MSMEG_0606	transcriptional regulator, TetR family protein	1.4069	0.0012098
MSMEG_6763	MSMEG_6763	oxidoreductase	1.4048	7.41833e-08
MSMEG_3806	MSMEG_3806	conserved hypothetical protein	1.4034	6.68721e-20
MSMEG_2488	MSMEG_2488	[NADP+] succinate-semialdehyde dehydrogenase	1.4027	1.2366e-08
hydA	MSMEG_3996	dihydropyrimidinase	1.4007	0.00114856
MSMEG_4812	MSMEG_4812	respiratory-chain NADH dehydrogenase domain, 51 kda subunit	1.4001	0.000702612
MSMEG_6416	MSMEG_6416	phosphoglycerate mutase family protein	1.3996	7.98733e-27
MSMEG_3855	MSMEG_3855	hypothetical protein	1.3964	2.95329e-09
MSMEG_6753	MSMEG_6753	oxidoreductase, short chain dehydrogenase/reductase family protein	1.3939	1.31991e-09
MSMEG_4334	MSMEG_4334	flavoprotein	1.3935	3.12606e-07
MSMEG_3545	MSMEG_3545	hypothetical protein	1.392	9.9968e-43
MSMEG_1291	MSMEG_1291	putative oxidoreductase	1.3912	6.47205e-18
MSMEG_2325	MSMEG_2325	integral membrane protein	1.3879	4.31444e-08
MSMEG_2790	MSMEG_2790	conserved hypothetical protein	1.3836	6.01836e-12
MSMEG_2853	MSMEG_2853	conserved hypothetical protein	1.382	0.00872576
eat	MSMEG_1552	ethanolamine permease	1.3766	1.5109e-31
MSMEG_1790	MSMEG_1790	conserved hypothetical protein	1.3759	3.4808e-46
MSMEG_2026	MSMEG_2026	short chain dehydrogenase	1.3759	1.58378e-31
MSMEG_5884	MSMEG_5884	3-hydroxyisobutyrate dehydrogenase family protein	1.3749	3.72248e-10
MSMEG_4129	MSMEG_4129	hypothetical protein	1.3747	3.40679e-10
hutI	MSMEG_1182	imidazolonepropionase	1.3646	6.88865e-13
MSMEG_5629	MSMEG_5629	conserved hypothetical protein	1.3624	2.14724e-13
MSMEG_5203	MSMEG_5203	DoxX subfamily protein, putative	1.3622	5.7116e-07
MSMEG_0976	MSMEG_0976	conserved hypothetical protein	1.3614	2.3444e-13
MSMEG_3310	MSMEG_3310	integral membrane protein	1.3608	1.58005e-33
MSMEG_1755	MSMEG_1755	anti-sigm factor, ChrR	1.3607	4.22669e-08
MSMEG_2084	MSMEG_2084	conserved hypothetical protein	1.3598	4.62981e-15
MSMEG_5025	MSMEG_5025	putative transcriptional regulator	1.3585	1.8949e-08
MSMEG_4401	MSMEG_4401	phosphonoacetaldehyde hydrolase	1.357	2.81427e-19
MSMEG_5586	MSMEG_5586	conserved hypothetical protein	1.3506	1.68791e-08
MSMEG_6362	MSMEG_6362	quinone oxidoreductase	1.3423	2.81488e-18
MSMEG_6751	MSMEG_6751	hypothetical protein	1.342	4.21693e-06
MSMEG_1430	MSMEG_1430	transcriptional regulator, TetR family protein	1.3397	4.26144e-09
MSMEG_2953	MSMEG_2953	ethyl tert-butyl ether degradation EthD	1.3392	6.01348e-10
MSMEG_3129	MSMEG_3129	putative HTH-type transcriptional regulator	1.3392	3.53201e-06
gabT	MSMEG_0581	4-aminobutyrate transaminase	1.3367	0.0003688
MSMEG_1966	MSMEG_1966	hypothetical protein	1.3362	0.00465621
MSMEG_2486	MSMEG_2486	major facilitator superfamily protein	1.3349	0.000574508
MSMEG_5388	MSMEG_5388	conserved hypothetical protein	1.3334	3.90378e-06
MSMEG_2913	MSMEG_2913	hydrolase	1.3321	5.30503e-29
MSMEG_4210	MSMEG_4210	secreted protein	1.331	0.00344319
MSMEG_6580	MSMEG_6580	transcriptional regulator family protein	1.3297	8.66707e-10
MSMEG_0471	MSMEG_0471	transcriptional regulator LysR family protein	1.3291	1.11326e-05
MSMEG_5184	MSMEG_5184	alpha-methylacyl-CoA racemase, putative	1.3288	5.52823e-15
MSMEG_0305	MSMEG_0305	acyltransferase domain protein	1.3279	5.2517e-14
MSMEG_3437	MSMEG_3437	putative esterase family protein	1.3275	3.62322e-17
MSMEG_5310	MSMEG_5310	SAM-dependent methyltransferase	1.3265	5.16917e-08
MSMEG_1380	MSMEG_1380	transcriptional regulator	1.3263	3.47785e-06
pcaC	MSMEG_3562	4-carboxymuconolactone decarboxylase domain protein	1.3262	9.44369e-09
MSMEG_0887	MSMEG_0887	conserved hypothetical protein	1.3258	1.80098e-15
MSMEG_6848	MSMEG_6848	putative oxidoreductase	1.325	2.92049e-07
MSMEG_3560	MSMEG_3560	conserved hypothetical protein	1.3245	5.20348e-13
MSMEG_6233	MSMEG_6233	conserved hypothetical protein	1.3216	1.42659e-14
MSMEG_3465	MSMEG_3465	acyl-CoA synthase	1.3198	1.64017e-34
MSMEG_3524	MSMEG_3524	linalool 8-monooxygenase	1.3158	0.000277638
MSMEG_5797	MSMEG_5797	conserved hypothetical protein	1.3154	9.57276e-26
MSMEG_5487	MSMEG_5487	sensor histidine kinase	1.3147	4.56677e-45
MSMEG_5803	MSMEG_5803	hypothetical protein	1.3145	1.07871e-05
MSMEG_3575	MSMEG_3575	cytidine/deoxycytidylate deaminase, zinc-binding region	1.3089	9.94215e-20
dehII	MSMEG_3450	haloacid dehalogenase, type II	1.3081	5.10993e-10
hypA	MSMEG_2272	hydrogenase nickel insertion protein HypA	1.3069	2.21641e-12
MSMEG_1511	MSMEG_1511	putative oxidoreductase	1.3063	4.66625e-06
MSMEG_2810	MSMEG_2810	major facilitator superfamily protein	1.3047	0.000963817
MSMEG_0982	MSMEG_0982	immunogenic protein	1.3043	0.000125048
MSMEG_4920	MSMEG_4920	acetyl-CoA acetyltransferase	1.3042	2.20296e-35
MSMEG_6039	MSMEG_6039	oxidoreductase, electron transfer component	1.3037	1.92305e-12
MSMEG_5154	MSMEG_5154	conserved hypothetical protein	1.2976	4.80319e-10
MSMEG_6856	MSMEG_6856	MmgE/PrpD family protein	1.2973	0.00860131
MSMEG_5460	MSMEG_5460	conserved hypothetical protein	1.2967	0.00175635
MSMEG_3443	MSMEG_3443	hypothetical protein	1.2943	1.30824e-13
MSMEG_5180	MSMEG_5180	conserved hypothetical protein	1.2939	7.67846e-46
MSMEG_3360	MSMEG_3360	transcriptional regulator, putative	1.2919	8.66435e-19
MSMEG_0543	MSMEG_0543	conserved hypothetical protein	1.2918	0.000119288
MSMEG_1623	MSMEG_1623	short chain dehydrogenase	1.2916	5.90148e-10
cydB	MSMEG_3232	cytochrome D ubiquinol oxidase, subunit II	1.2905	2.18236e-15
MSMEG_3384	MSMEG_3384	isoflavone reductase	1.2898	5.21028e-07
MSMEG_1764	MSMEG_1764	L-lysine-epsilon aminotransferase	1.2881	5.38646e-22
MSMEG_5003	MSMEG_5003	O-methyltransferase, family protein 3	1.2833	0.000220274
ndh	MSMEG_3621	NADH dehydrogenase	1.283	4.56065e-65
MSMEG_1503	MSMEG_1503	probable antibiotic-transport integral membrane leucine and valine rich protein abc transporter	1.2815	3.33336e-07
MSMEG_0325	MSMEG_0325	conserved hypothetical protein	1.281	0.00520248
MSMEG_3946	MSMEG_3946	probable conserved transmembrane protein	1.2779	0.00142092
MSMEG_1783	MSMEG_1783	hypothetical protein	1.2776	3.33787e-20
MSMEG_2323	MSMEG_2323	GntR-family protein transcriptional regulator	1.2685	5.11891e-06
MSMEG_5294	MSMEG_5294	hypothetical protein	1.2672	1.30528e-05
MSMEG_1167	MSMEG_1167	cytochrome P450	1.2669	5.16118e-14
MSMEG_5508	MSMEG_5508	alkaline phosphatase	1.26	0.00778371
MSMEG_0299	MSMEG_0299	Rieske [2Fe-2S] domain protein	1.2592	8.46023e-05
MSMEG_5505	MSMEG_5505	conserved hypothetical protein	1.2561	2.3029e-25
MSMEG_5202	MSMEG_5202	conserved membrane protein	1.2557	1.7054e-09
MSMEG_2177	MSMEG_2177	fmnh2-utilizing oxygenase	1.2518	8.61796e-06
MSMEG_5612	MSMEG_5612	amino-acid acetyltransferase	1.2508	2.52909e-20
MSMEG_6327	MSMEG_6327	cytidine and deoxycytidylate deaminase family protein	1.2452	4.90467e-06
MSMEG_1043	MSMEG_1043	GntR-family protein transcriptional regulator	1.245	1.08545e-07
MSMEG_6747	MSMEG_6747	oxidoreductase	1.2408	8.86134e-07
MSMEG_1786	MSMEG_1786	stas domain, putative	1.2404	1.77284e-14
MSMEG_3918	MSMEG_3918	hypothetical protein	1.2404	1.75297e-13
MSMEG_3934	MSMEG_3934	phosphoenolpyruvate synthase	1.2402	0.000108154
MSMEG_3930	MSMEG_3930	[NiFe] hydrogenase, gamma subunit, putative	1.2397	0.00243505
MSMEG_5016	MSMEG_5016	conserved domain protein	1.2381	1.41805e-05
MSMEG_4061	MSMEG_4061	translation initiation inhibitor	1.2347	0.00503218
MSMEG_0852	MSMEG_0852	CBS domain protein	1.2311	0.00168861
MSMEG_5229	MSMEG_5229	hypothetical protein	1.2304	1.11251e-05
MSMEG_3693	MSMEG_3693	cytochrome P450 monooxygenase	1.2282	0.000126167
MSMEG_4973	MSMEG_4973	glyoxalase/bleomycin resistance protein/dioxygenase	1.2276	4.53194e-12
MSMEG_4776	MSMEG_4776	glyoxalase/bleomycin resistance protein/dioxygenase	1.2272	0.00213442
MSMEG_5879	MSMEG_5879	D-alanyl-D-alanine dipeptidase	1.2258	0.0012375
MSMEG_5461	MSMEG_5461	hypothetical protein	1.2237	0.00137254
MSMEG_3203	MSMEG_3203	transporter, LysE family protein	1.2213	6.34075e-07
MSMEG_2563	MSMEG_2563	cytochrome P450 superfamily protein	1.22	0.00542334
MSMEG_3594	MSMEG_3594	anthranilate dioxygenase reductase	1.2199	9.34776e-20
MSMEG_4815	MSMEG_4815	conserved hypothetical protein	1.2181	0.00261599
MSMEG_1693	MSMEG_1693	succinate dehydrogenase [ubiquinone] flavoprotein subunit	1.2176	7.59533e-05
MSMEG_2753	MSMEG_2753	conserved hypothetical protein	1.2169	3.89739e-24
MSMEG_3476	MSMEG_3476	peptidase, M48 family protein	1.2132	5.9485e-36
MSMEG_4464	MSMEG_4464	modulator of DNA gyrase	1.2094	3.5846e-31
MSMEG_5271	MSMEG_5271	esterase	1.2086	2.56964e-18
MSMEG_2971	MSMEG_2971	regulatory protein	1.2065	2.05483e-06
MSMEG_5173	MSMEG_5173	O-methyltransferase, putative	1.2053	3.32776e-11
MSMEG_4924	MSMEG_4924	adenylate cyclase, family protein 3	1.2052	2.78239e-14
MSMEG_4315	MSMEG_4315	RNA polymerase sigma factor, sigma-70 family protein	1.2046	7.98284e-06
MSMEG_3012	MSMEG_3012	acetyl-CoA acetyltransferases	1.2011	0.00143171
MSMEG_1886	MSMEG_1886	Fatty acid desaturase	1.2007	4.54841e-43
MSMEG_1678	MSMEG_1678	transcriptional regulator, LysR family protein	1.2005	3.642e-13
MSMEG_2805	MSMEG_2805	ISMsm5, transposase	1.1992	3.27223e-17
MSMEG_2914	MSMEG_2914	L-idonate 5-dehydrogenase	1.1949	9.39628e-06
MSMEG_3957	MSMEG_3957	conserved 13e12 repeat family protein	1.1944	1.85331e-05
MSMEG_0980	MSMEG_0980	signal transduction histidine kinase	1.1926	0.00426989
MSMEG_3022	MSMEG_3022	transglycosylase associated protein	1.1922	4.00279e-33
MSMEG_5739	MSMEG_5739	putative long-chain fatty-acid--CoA ligase	1.191	3.1823e-14
MSMEG_1292	MSMEG_1292	FAD binding domain in molybdopterin dehydrogenase protein	1.191	8.91094e-06
MSMEG_1794	MSMEG_1794	dehydrogenase	1.1892	5.07102e-46
MSMEG_3909	MSMEG_3909	conserved hypothetical protein	1.1822	0.00247819
MSMEG_6284	MSMEG_6284	cyclopropane-fatty-acyl-phospholipid synthase	1.1797	3.79992e-57
MSMEG_2897	MSMEG_2897	conserved hypothetical protein	1.1794	0.000204968
MSMEG_2429	MSMEG_2429	aldo/keto reductase	1.1767	0.000143192
MSMEG_0697	MSMEG_0697	integral membrane protein	1.1744	4.75326e-20
MSMEG_3493	MSMEG_3493	putative secreted protein	1.17	4.11292e-32
MSMEG_6405	MSMEG_6405	Erp protein	1.1694	5.11952e-39
MSMEG_1403	MSMEG_1403	cutinase superfamily protein	1.1646	6.57646e-42
galT	MSMEG_3691	galactose-1-phosphate uridylyltransferase	1.1644	3.95195e-11
MSMEG_6589	MSMEG_6589	ISMsm5, transposase	1.1638	7.92537e-16
MSMEG_5046	MSMEG_5046	drug transporter	1.158	3.23602e-28
MSMEG_2792	MSMEG_2792	Clp amino terminal domain protein	1.1576	0.000483038
MSMEG_3128	MSMEG_3128	hypothetical protein	1.1564	2.95991e-06
MSMEG_4892	MSMEG_4892	conserved hypothetical protein	1.1488	8.48999e-10
MSMEG_5591	MSMEG_5591	conserved hypothetical protein	1.1464	1.94477e-15
MSMEG_3992	MSMEG_3992	integral membrane transport protein	1.1401	0.000185325
MSMEG_3525	MSMEG_3525	transcriptional regulator, XRE family protein	1.14	9.91941e-05
MSMEG_1934	MSMEG_1934	ATP-binding protein	1.1396	2.82471e-12
MSMEG_3242	MSMEG_3242	starvation-inducible DNA-binding protein or fine tangled pili major subunit	1.1395	0.000788467
MSMEG_1614	MSMEG_1614	glutamine transport ATP-binding protein GlnQ	1.1395	0.000913136
mraZ	MSMEG_4236	MraZ protein	1.1389	2.38595e-56
MSMEG_3882	MSMEG_3882	glyoxalase family protein	1.1386	5.48875e-08
MSMEG_3385	MSMEG_3385	hypothetical protein	1.1383	0.000809892
MSMEG_5908	MSMEG_5908	acyl-CoA synthase	1.1373	2.53542e-08
MSMEG_4977	MSMEG_4977	3'(2'),5'-bisphosphate nucleotidase, putative	1.1354	8.30531e-12
MSMEG_1774	MSMEG_1774	conserved hypothetical protein	1.1351	7.19031e-37
MSMEG_1655	MSMEG_1655	hydrolase, alpha/beta fold family protein, putative	1.1349	3.99463e-12
MSMEG_6501	MSMEG_6501	hypothetical protein	1.1333	2.09272e-12
MSMEG_3528	MSMEG_3528	ErfK/YbiS/YcfS/YnhG family protein	1.133	7.06261e-33
MSMEG_1802	MSMEG_1802	ChaB protein	1.1318	1.46738e-23
nagB	MSMEG_2118	glucosamine-6-phosphate isomerase	1.1294	4.26169e-11
MSMEG_1005	MSMEG_1005	methyltransferase type 11	1.1293	0.00201796
MSMEG_2644	MSMEG_2644	putative hydrolase	1.1281	2.74974e-18
selD	MSMEG_1852	selenide, water dikinase	1.128	4.71345e-11
MSMEG_6163	MSMEG_6163	conserved hypothetical protein	1.1273	1.42297e-14
MSMEG_6347	MSMEG_6347	hypothetical protein	1.1251	5.27086e-10
MSMEG_4175	MSMEG_4175	transcriptional regulator, ArsR family protein	1.1245	0.00120063
MSMEG_4929	MSMEG_4929	ribosomal RNA	1.1234	0.000955141
MSMEG_1942	MSMEG_1942	integral membrane protein	1.1213	8.78269e-21
MSMEG_2471	MSMEG_2471	pyruvate dehydrogenase alpha subunit	1.1206	4.92423e-07
MSMEG_2443	MSMEG_2443	conserved hypothetical protein	1.1148	1.01241e-17
MSMEG_2296	MSMEG_2296	secreted protein	1.1145	0.00200116
mtaP	MSMEG_0990	methylthioadenosine phosphorylase	1.1141	5.36093e-27
MSMEG_0533	MSMEG_0533	gp236 protein	1.1135	0.00073412
MSMEG_6590	MSMEG_6590	conserved hypothetical protein	1.1122	7.6701e-07
MSMEG_5773	MSMEG_5773	fatty acid desaturase	1.1101	4.0244e-27
MSMEG_4888	MSMEG_4888	periplasmic binding proteins and sugar binding domain of the LacI family protein, putative	1.1099	0.00443256
MSMEG_4688	MSMEG_4688	conserved hypothetical protein, putative	1.1083	1.66546e-15
MSMEG_6884	MSMEG_6884	NADP oxidoreductase, coenzyme f420-dependent:6-phosphogluconate dehydrogenase, nad-binding, putative	1.1069	0.00125868
MSMEG_2867	MSMEG_2867	3-ketosteroid dehydrogenase	1.1049	0.000387427
MSMEG_3315	MSMEG_3315	hypothetical protein	1.104	0.00109128
uvrC	MSMEG_3078	excinuclease ABC, C subunit	1.1026	3.0455e-27
MSMEG_6305	MSMEG_6305	conserved hypothetical protein	1.1001	9.2634e-13
MSMEG_2660	MSMEG_2660	transcriptional regulator, AsnC family protein	1.0978	1.38895e-05
MSMEG_6248	MSMEG_6248	conserved hypothetical protein	1.0977	5.17885e-12
MSMEG_6217	MSMEG_6217	integral membrane protein	1.0914	2.3905e-10
MSMEG_5185	MSMEG_5185	enoyl-CoA hydratase PaaB	1.0913	5.41068e-08
MSMEG_1686	MSMEG_1686	NPL/P60-family protein secreted protein	1.0907	0.0064526
MSMEG_5375	MSMEG_5375	GntR-family protein transcriptional regulator	1.0825	0.000106018
MSMEG_3284	MSMEG_3284	transcriptional regulator, MarR family protein	1.082	1.30541e-07
MSMEG_2923	MSMEG_2923	dehydrogenase/reductase SDR family protein member 1	1.0802	4.79161e-05
MSMEG_0463	MSMEG_0463	MmpL4 protein	1.0774	3.03079e-12
MSMEG_2916	MSMEG_2916	DNA-binding response regulator, PhoP family protein	1.0771	2.49818e-05
MSMEG_5838	MSMEG_5838	TetR-family protein transcriptional regulator	1.0761	1.03915e-07
MSMEG_2155	MSMEG_2155	trans-2-enoyl-CoA reductase	1.0761	0.00226644
MSMEG_1173	MSMEG_1173	transcriptional regulator, ArsR family protein	1.0756	0.000442763
MSMEG_5156	MSMEG_5156	base excision DNA repair protein, HhH-GPD family protein	1.0754	2.64157e-20
MSMEG_4712	MSMEG_4712	pyruvate dehydrogenase E1 component, alpha subunit	1.0751	3.86724e-08
MSMEG_0234	MSMEG_0234	metallopeptidase	1.0728	2.41561e-39
MSMEG_4272	MSMEG_4272	HesB/YadR/YfhF family protein	1.07	5.66195e-32
hmgA	MSMEG_2075	homogentisate 1,2-dioxygenase	1.0692	2.03901e-14
MSMEG_5660	MSMEG_5660	ABC transporter ATP-binding protein	1.0688	1.69762e-34
MSMEG_2512	MSMEG_2512	lactate 2-monooxygenase	1.0686	1.52806e-14
MSMEG_4925	MSMEG_4925	transcriptional regulator, Ada family protein/DNA-3-methyladenine glycosylase II	1.0684	1.17298e-09
MSMEG_3513	MSMEG_3513	enhanced intracellular survival protein	1.0673	2.72464e-35
MSMEG_1016	MSMEG_1016	secreted protein	1.0658	0.00200661
MSMEG_2489	MSMEG_2489	transcriptional regulator, GntR family protein, putative	1.0649	4.50202e-06
MSMEG_0547	MSMEG_0547	ISMsm5, transposase	1.0594	1.16386e-13
MSMEG_3494	MSMEG_3494	putative secreted protein	1.0583	2.65241e-40
MSMEG_4450	MSMEG_4450	alpha/beta hydrolase	1.0583	2.56555e-11
pcaB	MSMEG_2603	3-carboxy-cis,cis-muconate cycloisomerase	1.0583	1.30001e-07
MSMEG_3687	MSMEG_3687	medium chain acyl-CoA synthetase	1.0567	2.49804e-11
MSMEG_2317	MSMEG_2317	alcohol dehydrogenase, zinc-containing	1.0566	7.59179e-26
MSMEG_1939	MSMEG_1939	6-O-methylguanine DNA methyltransferase, DNA binding domain subfamily protein	1.0566	0.000261255
MSMEG_5488	MSMEG_5488	DNA-binding response regulator	1.0512	7.093e-29
cydD	MSMEG_3231	ABC transporter, CydDC cysteine exporter (CydDC-E) family protein, permease/ATP-binding protein CydD	1.0512	1.12385e-09
MSMEG_3939	MSMEG_3939	universal stress protein family protein	1.0503	0.00701572
MSMEG_3867	MSMEG_3867	ATPase family protein associated with various cellular activities (AAA)	1.0493	0.000329196
MSMEG_3731	MSMEG_3731	dipeptidase 2	1.0452	5.01325e-08
MSMEG_5754	MSMEG_5754	gp41 protein	1.0445	0.000214167
MSMEG_4972	MSMEG_4972	acetyltransferase	1.0439	5.69633e-10
mce	MSMEG_4921	methylmalonyl-CoA epimerase	1.0425	9.52153e-34
MSMEG_5891	MSMEG_5891	ISMsm5, transposase	1.0407	2.28677e-13
MSMEG_6605	MSMEG_6605	transcriptional regulatory protein	1.0394	0.000346989
MSMEG_0535	MSMEG_0535	GntR-family protein transcriptional regulator	1.0387	1.13283e-19
MSMEG_2899	MSMEG_2899	oxidoreductase, short chain dehydrogenase/reductase family protein	1.0381	0.000260886
MSMEG_5283	MSMEG_5283	hydrolase, CocE/NonD family protein	1.0356	4.54776e-12
MSMEG_6630	MSMEG_6630	glyoxalase family protein	1.0353	2.28396e-08
mdcB	MSMEG_6634	triphosphoribosyl-dephospho-CoA synthase MdcB	1.035	5.29788e-05
MSMEG_3254	MSMEG_3254	RDD family protein, putative	1.0312	1.02401e-39
MSMEG_4044	MSMEG_4044	GAF domain protein	1.0295	2.21222e-17
MSMEG_0609	MSMEG_0609	helix-turn-helix domain protein	1.0286	0.000224062
MSMEG_0646	MSMEG_0646	putative transporter	1.027	0.00576699
MSMEG_5496	MSMEG_5496	MscS Mechanosensitive ion channel	1.0262	1.05698e-22
MSMEG_3353	MSMEG_3353	hypothetical protein	1.0243	0.00397931
MSMEG_2447	MSMEG_2447	regulatory protein	1.0241	7.82094e-11
MSMEG_0909	MSMEG_0909	acyl-ACP thioesterase superfamily protein	1.0239	2.94362e-21
MSMEG_0876	MSMEG_0876	short chain dehydrogenase	1.0227	1.51346e-09
MSMEG_5251	MSMEG_5251	hypothetical protein	1.018	6.53089e-06
cobN	MSMEG_3864	cobaltochelatase, CobN subunit	1.0179	6.78975e-35
MSMEG_4477	MSMEG_4477	hydrolase, alpha/beta hydrolase fold family protein	1.0166	2.69174e-10
MSMEG_1947	MSMEG_1947	conserved hypothetical protein	1.0164	9.75275e-26
MSMEG_1769	MSMEG_1769	UsfY protein	1.016	4.64385e-24
MSMEG_1037	MSMEG_1037	alcohol dehydrogenase, zinc-containing	1.0152	1.95318e-26
MSMEG_3784	MSMEG_3784	transcriptional regulator, IclR family protein	1.0144	3.73828e-06
MSMEG_1631	MSMEG_1631	DNA-binding protein	1.0143	0.000800209
malQ	MSMEG_3673	4-alpha-glucanotransferase	1.0132	4.61647e-33
MSMEG_4351	MSMEG_4351	putative oxidoreductase YjgI	1.0126	6.20504e-05
MSMEG_3121	MSMEG_3121	DNA-binding protein	1.0107	1.90152e-27
mdcC	MSMEG_6633	malonate decarboxylase acyl carrier protein	1.0096	0.0030543
pcaG	MSMEG_2602	protocatechuate 3,4-dioxygenase, alpha subunit	1.0093	0.000385308
MSMEG_4575	MSMEG_4575	hypothetical protein	1.0068	0.00411883
MSMEG_4370	MSMEG_4370	regulatory protein	1.0056	9.10297e-11
MSMEG_1887	MSMEG_1887	hypothetical protein	1.0051	1.91152e-07
MSMEG_0407	MSMEG_0407	conserved hypothetical protein	1.0025	0.00462282
uppS	MSMEG_5256	undecaprenyl diphosphate synthase	1.0015	1.00727e-10

## Sheet: DatasetS1JmadRComp+SDSvswt.DOWN
Gene name	Gene ID	Product	Fold change (log2)	P-value
MSMEG_6459	MSMEG_6459	ferredoxin-dependent glutamate synthase 1	-5.922	1.92354e-155
MSMEG_6458	MSMEG_6458	glutamate synthase, small subunit	-5.9178	5.86293e-126
MSMEG_2017	MSMEG_2017	transcriptional regulator, MerR family protein	-5.7048	2.27715e-21
MSMEG_0116	MSMEG_0116	taurine import ATP-binding protein TauB	-5.5872	8.00764e-32
modB	MSMEG_2015	molybdate ABC transporter, permease protein	-5.4657	2.54265e-27
modA	MSMEG_2016	molybdate ABC transporter, periplasmic molybdate-binding protein	-5.1991	1.24823e-31
MSMEG_0114	MSMEG_0114	extracellular solute-binding protein, family protein 3	-5.1011	4.71225e-47
MSMEG_0138	MSMEG_0138	virulence factor Mce family protein	-5.0671	6.91775e-115
aspA	MSMEG_1677	aspartate ammonia-lyase	-4.8317	2.32402e-45
MSMEG_2014	MSMEG_2014	molybdenum import ATP-binding protein ModC	-4.8273	1.95392e-24
MSMEG_5418	MSMEG_5418	iron permease FTR1	-4.817	2.25304e-28
MSMEG_6694	MSMEG_6694	conserved domain protein	-4.7113	3.2991e-05
MSMEG_6315	MSMEG_6315	lipoprotein LpqH	-4.6896	1.69206e-47
MSMEG_6019	MSMEG_6019	ABC-type sugar transport system ATPase component	-4.5434	8.2643e-10
MSMEG_0139	MSMEG_0139	mce-family protein mce1f	-4.4436	1.84432e-105
MSMEG_0965	MSMEG_0965	porin	-4.4292	5.52568e-155
MSMEG_0137	MSMEG_0137	virulence factor mce family protein	-4.4108	7.93572e-93
MSMEG_0113	MSMEG_0113	taurine transport system permease protein TauC	-4.2291	5.95016e-14
MSMEG_6241	MSMEG_6241	ATPase associated with various cellular activities, AAA-5	-4.2278	3.04752e-18
cysT	MSMEG_4532	sulfate ABC transporter, permease protein CysT	-4.2148	3.05212e-104
MSMEG_0381	MSMEG_0381	Mmp14a protein	-4.2121	6.3755e-155
MSMEG_5302	MSMEG_5302	aerobic C4-dicarboxylate transport protein	-4.2053	1.02248e-64
MSMEG_0382	MSMEG_0382	putative transport protein	-4.204	5.65847e-148
MSMEG_1543	MSMEG_1543	eptc-inducible aldehyde dehydrogenase	-4.1681	2.5746e-70
MSMEG_1679	MSMEG_1679	AmiB	-4.1441	4.74264e-53
MSMEG_0135	MSMEG_0135	virulence factor Mce family protein	-4.0643	2.13135e-55
MSMEG_0136	MSMEG_0136	virulence factor Mce family protein, putative	-4.048	1.18499e-81
MSMEG_0133	MSMEG_0133	ABC-transporter integral membrane protein	-4.0287	1.56413e-44
MSMEG_6307	MSMEG_6307	glutamine-binding periplasmic protein/glutamine transport system permease protein	-4.023	1.84202e-71
MSMEG_0781	MSMEG_0781	amino acid permease	-4.0202	9.34566e-62
MSMEG_6309	MSMEG_6309	ABC transporter, ATP-binding protein	-3.9712	3.18645e-29
MSMEG_1547	MSMEG_1547	glycerol dehydratase large subunit	-3.9358	3.05012e-82
MSMEG_6242	MSMEG_6242	alcohol dehydrogenase, iron-containing	-3.9298	6.41125e-14
MSMEG_1448	MSMEG_1448	integral membrane transporter	-3.9193	1.76366e-43
MSMEG_0078	MSMEG_0078	hypothetical protein	-3.9126	2.36992e-59
MSMEG_1158	MSMEG_1158	5-oxovalerate dehydrogenase	-3.9054	1.07601e-31
MSMEG_1544	MSMEG_1544	PduO protein	-3.8944	5.93698e-16
MSMEG_0380	MSMEG_0380	MmpS4 protein	-3.8843	4.85335e-70
MSMEG_1546	MSMEG_1546	coenzyme B12-dependent glycerol dehydrogenase small subunit	-3.8752	1.7034e-36
MSMEG_4387	MSMEG_4387	ABC transporter permease protein	-3.8708	3.46751e-11
MSMEG_0824	MSMEG_0824	conserved hypothetical protein	-3.8572	2.36457e-101
MSMEG_4727	MSMEG_4727	mycocerosic acid synthase	-3.8517	4.34023e-77
MSMEG_1680	MSMEG_1680	conserved hypothetical protein	-3.8338	1.42532e-39
ptsI	MSMEG_0088	phosphoenolpyruvate-protein phosphotransferase	-3.8305	3.18445e-19
MSMEG_4728	MSMEG_4728	condensation domain protein	-3.8137	6.21639e-27
MSMEG_0141	MSMEG_0141	probable conserved mce associated transmembrane protein	-3.8097	1.33011e-35
MSMEG_0132	MSMEG_0132	conserved hypothetical protein	-3.7861	6.12721e-52
MSMEG_6752	MSMEG_6752	endoglucanase A	-3.7827	6.13501e-59
MSMEG_0084	MSMEG_0084	phosphocarrier protein hpr	-3.7771	2.9774e-08
MSMEG_0134	MSMEG_0134	virulence factor Mce family protein	-3.7467	1.96713e-39
MSMEG_4391	MSMEG_4391	acyl-CoA dehydrogenase-family protein	-3.7429	9.82163e-16
MSMEG_0068	MSMEG_0068	probable conserved transmembrane protein	-3.7402	2.20212e-105
MSMEG_4389	MSMEG_4389	monooxygenase, NtaA/SnaA/SoxA family protein	-3.7297	5.59528e-16
MSMEG_1683	MSMEG_1683	cytosine/purine/uracil/thiamine/allantoin permease family protein	-3.7113	3.55691e-70
MSMEG_1447	MSMEG_1447	transcriptional regulator, MerR family protein	-3.7104	3.22234e-13
MSMEG_0020	MSMEG_0020	Periplasmic binding protein	-3.7078	1.68176e-23
MSMEG_1148	MSMEG_1148	mce related protein	-3.6871	1.31261e-19
argF	MSMEG_3772	ornithine carbamoyltransferase	-3.6669	3.60508e-36
MSMEG_4729	MSMEG_4729	conserved hypothetical protein	-3.6625	2.42834e-16
MSMEG_1682	MSMEG_1682	flavin-containing monooxygenase FMO	-3.6316	2.7308e-48
MSMEG_3248	MSMEG_3248	ABC transporter branched chain amino acid transport permease	-3.6285	9.68469e-68
MSMEG_0066	MSMEG_0066	early secretory antigenic target, 6 kDa	-3.6242	2.34815e-85
MSMEG_1550	MSMEG_1550	PduH protein	-3.6083	2.61797e-06
argH	MSMEG_3769	argininosuccinate lyase	-3.6013	1.58619e-62
MSMEG_1681	MSMEG_1681	endoribonuclease L-PSP superfamily protein	-3.6003	3.33535e-26
argG	MSMEG_3770	argininosuccinate synthase	-3.595	1.06553e-77
MSMEG_4385	MSMEG_4385	ABC transporter oligopeptide binding protein	-3.5906	1.09186e-23
MSMEG_0531	MSMEG_0531	putative acyl-CoA dehydrogenase	-3.5893	1.069e-26
MSMEG_6136	MSMEG_6136	membrane protein, TerC family protein	-3.5885	2.65628e-52
MSMEG_4757	MSMEG_4757	fatty acid synthase	-3.5822	1.12527e-153
MSMEG_0145	MSMEG_0145	conserved hypothetical protein	-3.5822	3.90938e-20
MSMEG_5420	MSMEG_5420	Tat-translocated enzyme	-3.5575	3.84293e-44
MSMEG_1156	MSMEG_1156	dihydrodipicolinate synthetase	-3.5522	5.85756e-23
cysW	MSMEG_4531	sulfate ABC transporter, permease protein CysW	-3.5348	9.77241e-77
MSMEG_5896	MSMEG_5896	virulence factor Mce family protein	-3.5319	2.49678e-62
MSMEG_0079	MSMEG_0079	hypothetical protein	-3.5213	1.81284e-35
MSMEG_0143	MSMEG_0143	probable conserved mce associated membrane protein	-3.5135	5.32272e-38
MSMEG_4396	MSMEG_4396	isochorismatase hydrolase	-3.5026	3.12145e-41
MSMEG_3250	MSMEG_3250	ABC transporter, ATP-binding protein	-3.4971	1.38877e-46
MSMEG_3058	MSMEG_3058	lipoprotein, nlpa family protein	-3.4837	6.81913e-80
MSMEG_0065	MSMEG_0065	conserved hypothetical protein	-3.469	2.45928e-104
MSMEG_4533	MSMEG_4533	sulfate-binding protein	-3.4548	2.20996e-120
MSMEG_5895	MSMEG_5895	virulence factor mce family protein	-3.4545	2.65257e-69
MSMEG_2982	MSMEG_2982	putative periplasmic binding protein	-3.435	5.18719e-25
MSMEG_0082	MSMEG_0082	conserved hypothetical protein	-3.4298	2.44298e-54
MSMEG_4731	MSMEG_4731	acyl-CoA synthase	-3.4264	6.03423e-18
MSMEG_5575	MSMEG_5575	repressor	-3.423	8.18623e-22
MSMEG_3249	MSMEG_3249	branched-chain amino acid ABC transporter, permease protein	-3.4102	7.97426e-74
MSMEG_2650	MSMEG_2650	acyl-CoA dehydrogenase	-3.405	1.49267e-32
MSMEG_2537	MSMEG_2537	transporter protein	-3.3996	4.57391e-15
thiD	MSMEG_0825	phosphomethylpyrimidine kinase	-3.3979	9.8295e-134
MSMEG_0081	MSMEG_0081	conserved hypothetical protein	-3.3884	2.29306e-25
MSMEG_5573	MSMEG_5573	sugar ABC transporter permease protein	-3.3799	2.03654e-19
MSMEG_1155	MSMEG_1155	carnitinyl-CoA dehydratase	-3.3789	5.83537e-13
MSMEG_1740	MSMEG_1740	dehydrogenase/reductase SDR family protein member 4	-3.3581	9.31328e-10
MSMEG_3251	MSMEG_3251	branched-chain amino acid ABC transporter ATP-binding protein	-3.3544	9.03775e-38
MSMEG_0330	MSMEG_0330	transcriptional regulator, LuxR family protein	-3.3453	3.05919e-07
MSMEG_6892	MSMEG_6892	replicative DNA helicase	-3.3414	1.4313e-105
MSMEG_0062	MSMEG_0062	ftsk/spoiiie family protein	-3.3413	1.81598e-79
MSMEG_0140	MSMEG_0140	probable conserved mce associated membrane protein	-3.3402	3.9155e-54
MSMEG_2536	MSMEG_2536	3-oxoacyl-[acyl-carrier-protein] reductase	-3.3334	2.08087e-09
MSMEG_4386	MSMEG_4386	ABC transporter permease protein	-3.3275	1.50313e-11
argB	MSMEG_3774	acetylglutamate kinase	-3.3231	2.45891e-28
argD	MSMEG_3773	acetylornithine aminotransferase	-3.3216	4.4492e-44
MSMEG_0067	MSMEG_0067	conserved hypothetical protein	-3.3105	2.41682e-107
MSMEG_1548	MSMEG_1548	propanediol utilization: dehydratase, medium subunit	-3.3035	8.44667e-36
MSMEG_0059	MSMEG_0059	ATPase, AAA family protein	-3.3028	5.57299e-75
MSMEG_0292	MSMEG_0292	conserved hypothetical protein	-3.3005	0.000516011
MSMEG_5572	MSMEG_5572	sugar ABC transporter permease protein	-3.2905	3.38876e-20
MSMEG_0080	MSMEG_0080	conserved hypothetical protein	-3.2564	4.09769e-33
MSMEG_4730	MSMEG_4730	conserved hypothetical protein	-3.2511	4.18869e-11
MSMEG_0048	MSMEG_0048	pyridoxamine 5'-phosphate oxidase family protein	-3.2499	2.40937e-18
MSMEG_0077	MSMEG_0077	hypothetical protein	-3.2481	1.56662e-28
MSMEG_3093	MSMEG_3093	putative sugar kinase protein	-3.244	1.00572e-14
MSMEG_6033	MSMEG_6033	hypothetical protein	-3.2387	9.06911e-23
MSMEG_4529	MSMEG_4529	secreted protein	-3.2241	4.17846e-70
MSMEG_0549	MSMEG_0549	ABC transporter, permease protein	-3.2132	1.21862e-33
MSMEG_1157	MSMEG_1157	short chain dehydrogenase	-3.2126	3.1198e-16
glnA	MSMEG_4290	glutamine synthetase, type I	-3.2108	2.47584e-108
MSMEG_3092	MSMEG_3092	transcriptional regulator, sugar-binding family protein	-3.2043	6.84042e-12
MSMEG_0411	MSMEG_0411	acyl-CoA synthase	-3.1869	2.33021e-43
MSMEG_4733	MSMEG_4733	putative membrane protein	-3.1803	6.03815e-09
glmM	MSMEG_1559	phosphoglucosamine mutase	-3.1795	3.63231e-47
MSMEG_0238	MSMEG_0238	O-acetylhomoserine/O-acetylserine sulfhydrylase	-3.178	6.11638e-18
MSMEG_0840	MSMEG_0840	hypothetical protein	-3.169	1.29348e-48
MSMEG_0401	MSMEG_0401	putative non-ribosomal peptide synthase	-3.1622	2.00849e-129
MSMEG_0052	MSMEG_0052	conserved hypothetical protein	-3.1576	6.38658e-23
dnaA	MSMEG_6947	chromosomal replication initiator protein DnaA	-3.1369	4.51558e-57
MSMEG_3622	MSMEG_3622	conserved hypothetical protein	-3.1182	5.47918e-14
MSMEG_0506	MSMEG_0506	ABC transporter, permease protein	-3.0983	2.13761e-08
argR	MSMEG_3771	arginine repressor	-3.0963	2.92686e-27
MSMEG_5526	MSMEG_5526	peptidoglycan-binding LysM	-3.0778	5.10429e-48
MSMEG_0061	MSMEG_0061	ftsk/spoiiie family protein	-3.0764	7.23276e-65
MSMEG_2044	MSMEG_2044	integral membrane transport protein	-3.0757	7.65695e-66
MSMEG_1560	MSMEG_1560	conserved hypothetical protein	-3.0704	8.17133e-09
pyrF	MSMEG_3048	orotidine 5'-phosphate decarboxylase	-3.0691	2.01996e-25
MSMEG_1154	MSMEG_1154	formyl-coenzyme A transferase	-3.0616	6.80502e-12
MSMEG_3268	MSMEG_3268	ABC transporter, permease protein	-3.0499	3.68059e-14
MSMEG_5404	MSMEG_5404	propionate--CoA ligase	-3.046	6.22886e-53
MSMEG_1147	MSMEG_1147	mce related protein	-3.0404	8.04482e-15
MSMEG_2651	MSMEG_2651	alkanesulfonate monooxygenase family protein	-3.0388	5.33689e-43
MSMEG_0337	MSMEG_0337	conserved hypothetical protein	-3.034	1.79471e-16
MSMEG_0060	MSMEG_0060	conserved hypothetical protein	-3.0105	1.44417e-59
MSMEG_6426	MSMEG_6426	conserved hypothetical protein	-2.9975	6.28683e-12
MSMEG_6660	MSMEG_6660	permease, cytosine/purines, uracil, thiamine, allantoin family protein	-2.9953	9.53897e-30
MSMEG_2981	MSMEG_2981	branched-chain amino acid ABC-type transport system, permease component	-2.9797	3.39972e-11
maf	MSMEG_1811	septum formation protein Maf	-2.9765	2.99091e-39
MSMEG_6018	MSMEG_6018	xylose transport system permease protein XylH	-2.9743	1.08878e-10
cobF	MSMEG_5548	precorrin-6A synthase (deacetylating)	-2.9725	2.48972e-20
MSMEG_5502	MSMEG_5502	hypothetical protein	-2.9721	2.7474e-17
MSMEG_2980	MSMEG_2980	putative membrane protein	-2.9672	1.92862e-12
thiC	MSMEG_0826	thiamine biosynthesis protein ThiC	-2.9635	6.23517e-125
hpt	MSMEG_6110	hypoxanthine phosphoribosyltransferase	-2.9444	8.8934e-54
MSMEG_4513	MSMEG_4513	polyketide synthase	-2.9434	0.000721594
MSMEG_4734	MSMEG_4734	hypothetical protein	-2.9422	9.66191e-28
MSMEG_3090	MSMEG_3090	ribose transport system permease protein RbsC	-2.9397	1.24553e-10
MSMEG_4388	MSMEG_4388	ABC transporter ATP-binding protein	-2.9366	2.78507e-13
MSMEG_6875	MSMEG_6875	endoribonuclease L-PSP family protein	-2.9359	1.40116e-17
MSMEG_2081	MSMEG_2081	putative acyl-CoA dehydrogenase	-2.9348	1.40915e-85
MSMEG_1146	MSMEG_1146	virulence factor Mce family protein	-2.932	1.18572e-13
MSMEG_5898	MSMEG_5898	virulence factor Mce family protein	-2.9316	1.40874e-43
MSMEG_5574	MSMEG_5574	substrate binding protein	-2.9312	2.23864e-25
MSMEG_5058	MSMEG_5058	ABC transporter, ATP-binding protein SugC	-2.927	4.97058e-59
MSMEG_6047	MSMEG_6047	cation ABC transporter, periplasmic cation-binding protein, putative	-2.9125	2.11122e-15
MSMEG_0142	MSMEG_0142	conserved hypothetical protein	-2.9108	2.83061e-17
argJ	MSMEG_3775	arginine biosynthesis bifunctional protein ArgJ	-2.9069	1.27737e-35
MSMEG_6761	MSMEG_6761	glycerol-3-phosphate dehydrogenase 2	-2.9012	7.1176e-92
MSMEG_6238	MSMEG_6238	putative two-component system sensor kinase	-2.8934	1.23315e-10
MSMEG_2697	MSMEG_2697	conserved hypothetical protein	-2.8901	8.05516e-30
MSMEG_0063	MSMEG_0063	PE family protein	-2.8899	1.58477e-34
MSMEG_6239	MSMEG_6239	1,3-propanediol dehydrogenase	-2.8884	1.64434e-11
amt	MSMEG_2425	ammonium transporter	-2.8806	5.86755e-45
tgt	MSMEG_6313	queuine tRNA-ribosyltransferase	-2.8758	6.78582e-35
MSMEG_5789	MSMEG_5789	putative thiosulfate sulfurtransferase	-2.8714	9.41225e-86
MSMEG_0085	MSMEG_0085	PTS system, Fru family protein, IIABC components	-2.8683	1.26455e-31
MSMEG_0014	MSMEG_0014	Formyl transferase	-2.8664	5.99794e-07
MSMEG_6450	MSMEG_6450	hypothetical protein	-2.8554	7.06556e-25
MSMEG_6020	MSMEG_6020	D-xylose-binding periplasmic protein	-2.8542	1.64975e-10
MSMEG_3226	MSMEG_3226	glutamate synthase, NADH/nadph, small subunit	-2.8488	3.14711e-47
MSMEG_6693	MSMEG_6693	glutamine synthetase III	-2.8468	4.99048e-12
MSMEG_5869	MSMEG_5869	putative short chain dehydrogenase	-2.8405	5.7756e-09
MSMEG_0823	MSMEG_0823	conserved hypothetical protein	-2.8384	6.94491e-49
MSMEG_2535	MSMEG_2535	dehydrogenase/reductase SDR family protein member 10	-2.8365	1.87853e-11
MSMEG_6045	MSMEG_6045	ABC heavy metal transporter, inner membrane subunit	-2.828	4.85021e-13
MSMEG_3197	MSMEG_3197	lipase	-2.8224	6.0051e-22
MSMEG_1159	MSMEG_1159	ABC transporter component A	-2.8206	6.88081e-09
MSMEG_6649	MSMEG_6649	conserved hypothetical protein	-2.8195	5.28531e-12
MSMEG_0502	MSMEG_0502	glucosidase	-2.8162	2.26138e-18
MSMEG_1420	MSMEG_1420	probable transcriptional regulatory protein	-2.8144	3.38075e-08
MSMEG_4857	MSMEG_4857	conserved domain protein	-2.8142	0.00737262
MSMEG_3094	MSMEG_3094	oxidoreductase, zinc-binding dehydrogenase family protein	-2.813	8.91933e-13
MSMEG_0367	MSMEG_0367	O-demethylpuromycin-O-methyltransferase	-2.8127	1.07265e-10
MSMEG_5147	MSMEG_5147	sugar ABC-transporter integral membrane protein	-2.8099	7.06021e-08
aroQ	MSMEG_2532	dehydroquinase dehydratase, type II	-2.8069	1.48454e-10
MSMEG_2589	MSMEG_2589	conserved hypothetical protein	-2.8053	3.13782e-06
MSMEG_0158	MSMEG_0158	formyl-coenzyme A transferase	-2.8044	4.13791e-23
MSMEG_5897	MSMEG_5897	virulence factor mce family protein	-2.7916	8.76806e-43
MSMEG_0083	MSMEG_0083	membrane-anchored mycosin mycp1	-2.79	5.91654e-38
MSMEG_1342	MSMEG_1342	conserved hypothetical protein	-2.7852	1.07827e-69
MSMEG_5019	MSMEG_5019	regulatory protein	-2.7837	3.39151e-11
MSMEG_2534	MSMEG_2534	putative carboxylesterase protein	-2.7809	8.75968e-13
truA	MSMEG_1527	tRNA pseudouridine synthase A	-2.7775	1.20387e-24
MSMEG_0456	MSMEG_0456	DNA gyrase subunit A	-2.7767	8.1211e-60
MSMEG_1810	MSMEG_1810	hypothetical protein	-2.7739	1.16608e-07
MSMEG_2080	MSMEG_2080	putative acyl-CoA dehydrogenase	-2.7616	3.95706e-79
MSMEG_6692	MSMEG_6692	putative glutamine-binding periplasmic protein	-2.7593	2.95724e-07
MSMEG_5507	MSMEG_5507	hypothetical protein	-2.7544	1.5762e-09
MSMEG_1144	MSMEG_1144	virulence factor Mce family protein	-2.7531	1.2801e-09
MSMEG_5057	MSMEG_5057	conserved hypothetical protein	-2.7528	1.77114e-22
MSMEG_6874	MSMEG_6874	aldehyde dehydrogenase	-2.7524	1.62343e-21
pntB	MSMEG_0109	NAD(P) transhydrogenase, beta subunit	-2.7503	3.47295e-57
MSMEG_1812	MSMEG_1812	conserved hypothetical protein	-2.7491	7.46675e-14
MSMEG_4856	MSMEG_4856	cytochrome P450	-2.7397	5.75501e-11
MSMEG_0403	MSMEG_0403	integral membrane protein	-2.7353	7.16774e-66
MSMEG_0517	MSMEG_0517	sugar binding-protein dependent transporter system permease	-2.7274	0.00427173
MSMEG_0108	MSMEG_0108	acyl-CoA dehydrogenase	-2.726	1.95443e-48
MSMEG_1650	MSMEG_1650	methyltransferase type 11	-2.725	5.81134e-52
MSMEG_0022	MSMEG_0022	L-ornithine 5-monooxygenase	-2.7248	4.25901e-12
sucD	MSMEG_5524	succinyl-CoA synthetase, alpha subunit	-2.7175	1.79149e-63
MSMEG_2620	MSMEG_2620	hypothetical protein	-2.7167	5.41543e-14
MSMEG_5051	MSMEG_5051	major facilitator superfamily protein	-2.7166	6.36039e-27
MSMEG_0151	MSMEG_0151	PntAB protein	-2.7115	0.00459336
MSMEG_0372	MSMEG_0372	oxidoreductase, short chain dehydrogenase/reductase family protein	-2.7114	5.82865e-46
MSMEG_6879	MSMEG_6879	integral membrane protein of the ABC-type Nat permease for neutral amino acids NatD	-2.707	5.13543e-13
panD	MSMEG_0021	aspartate 1-decarboxylase	-2.7023	6.22837e-06
MSMEG_2045	MSMEG_2045	monoxygenase	-2.6997	3.19573e-56
MSMEG_1861	MSMEG_1861	hypothetical protein	-2.6976	6.92687e-27
MSMEG_3091	MSMEG_3091	ribose transport ATP-binding protein RbsA	-2.6958	4.18234e-13
MSMEG_4675	MSMEG_4675	tRNA	-2.6955	1.08696e-07
MSMEG_0408	MSMEG_0408	type I modular polyketide synthase	-2.6923	5.62475e-117
MSMEG_3095	MSMEG_3095	D-ribose-binding periplasmic protein	-2.6913	1.921e-12
MSMEG_4528	MSMEG_4528	phosphoadenosine phosphosulfate reductase	-2.6902	6.68926e-88
MSMEG_1149	MSMEG_1149	conserved hypothetical protein	-2.6848	1.07297e-12
MSMEG_3959	MSMEG_3959	transcriptional regulator	-2.6787	1.27018e-10
MSMEG_4735	MSMEG_4735	conserved hypothetical protein	-2.6784	1.51294e-15
MSMEG_1253	MSMEG_1253	conserved hypothetical protein	-2.678	1.09476e-16
MSMEG_1349	MSMEG_1349	dgpf domain family protein	-2.674	4.02493e-25
MSMEG_1859	MSMEG_1859	hypothetical protein	-2.6735	6.96537e-05
MSMEG_4738	MSMEG_4738	hypothetical protein	-2.6723	7.84064e-12
MSMEG_6179	MSMEG_6179	acetyl-coenzyme A synthetase	-2.6637	3.86629e-24
MSMEG_4514	MSMEG_4514	Thioesterase domain protein	-2.6582	0.00275301
MSMEG_1355	MSMEG_1355	transcriptional regulator, TetR family protein	-2.655	1.96758e-05
MSMEG_0550	MSMEG_0550	sulfonate binding protein	-2.6514	6.75717e-26
MSMEG_5620	MSMEG_5620	enoyl-CoA hydratase	-2.6495	0.00941691
MSMEG_0338	MSMEG_0338	acyl-CoA dehydrogenase fadE12	-2.649	5.014e-10
rho	MSMEG_4954	transcription termination factor Rho	-2.6489	1.71861e-110
MSMEG_5755	MSMEG_5755	tRNA	-2.6431	1.02568e-05
MSMEG_4557	MSMEG_4557	ABC transporter, ATP-binding protein	-2.6372	1.63005e-12
MSMEG_6882	MSMEG_6882	LysR-family protein transcriptional regulator	-2.6355	1.03687e-10
MSMEG_1860	MSMEG_1860	hypothetical protein	-2.6309	3.3792e-06
MSMEG_5571	MSMEG_5571	ABC transporter ATP-binding protein	-2.621	3.14837e-18
ectA	MSMEG_3901	L-2,4-diaminobutyric acid acetyltransferase	-2.6147	1.17271e-14
MSMEG_0064	MSMEG_0064	ppe family protein	-2.6137	7.48876e-46
MSMEG_5060	MSMEG_5060	ABC transporter, permease protein SugA	-2.6132	4.53908e-31
MSMEG_6790	MSMEG_6790	AP endonuclease, family protein 2	-2.6102	0.000139899
cysA	MSMEG_4530	sulfate ABC transporter, ATP-binding protein	-2.6094	1.40745e-61
MSMEG_4271	MSMEG_4271	conserved hypothetical protein	-2.609	6.96317e-14
MSMEG_1262	MSMEG_1262	conserved hypothetical protein	-2.6066	2.40262e-07
MSMEG_0410	MSMEG_0410	MmpL protein	-2.6065	8.01474e-46
MSMEG_4085	MSMEG_4085	nitrilotriacetate monooxygenase component A	-2.6021	1.68476e-20
MSMEG_2464	MSMEG_2464	[2Fe-2S] binding domain protein	-2.5939	2.79607e-05
MSMEG_5059	MSMEG_5059	ABC transporter, permease protein SugB	-2.5924	1.1368e-28
MSMEG_2835	MSMEG_2835	tRNA	-2.5913	0.00170421
rpsC	MSMEG_1442	ribosomal protein S3	-2.5888	3.8994e-95
MSMEG_6287	MSMEG_6287	tRNA	-2.5849	0.0021299
metX	MSMEG_1651	homoserine O-acetyltransferase	-2.5839	2.55546e-62
MSMEG_0409	MSMEG_0409	Condensation domain protein	-2.5837	3.0268e-43
MSMEG_0176	MSMEG_0176	glutamine ABC transporter periplasmic-binding protein	-2.5809	0.000184307
MSMEG_0760	MSMEG_0760	thioesterase family protein	-2.5804	3.27911e-26
MSMEG_6046	MSMEG_6046	cation ABC transporter, ATP-binding protein, putative	-2.5799	2.38541e-12
MSMEG_0402	MSMEG_0402	linear gramicidin synthetase subunit D	-2.576	5.22437e-91
MSMEG_1870	MSMEG_1870	conserved hypothetical protein	-2.5726	7.20964e-33
MSMEG_5790	MSMEG_5790	SseC protein	-2.5722	2.41505e-50
deoC	MSMEG_3089	deoxyribose-phosphate aldolase	-2.5658	0.000133828
MSMEG_1153	MSMEG_1153	FAD dependent oxidoreductase	-2.5635	2.87047e-16
MSMEG_2533	MSMEG_2533	hypothetical protein	-2.5607	1.15283e-06
MSMEG_1145	MSMEG_1145	virulence factor Mce family protein	-2.5605	4.81297e-10
MSMEG_0111	MSMEG_0111	putative magnesium transport protein	-2.5585	1.4523e-19
MSMEG_0051	MSMEG_0051	transcription factor WhiB family protein	-2.5576	4.78019e-06
MSMEG_6387	MSMEG_6387	probable arabinosyltransferase A	-2.5513	4.87249e-64
MSMEG_4527	MSMEG_4527	ferredoxin sulfite reductase	-2.549	2.27156e-75
MSMEG_1323	MSMEG_1323	hypothetical protein	-2.5434	0.000115013
acpS	MSMEG_4756	holo-(acyl-carrier-protein) synthase	-2.5424	2.1144e-54
carB	MSMEG_3047	carbamoyl-phosphate synthase, large subunit	-2.5373	4.4068e-88
MSMEG_0331	MSMEG_0331	transcriptional regulator, LuxR family protein	-2.531	2.61871e-05
MSMEG_4511	MSMEG_4511	linear gramicidin synthetase subunit B	-2.5252	1.29309e-21
MSMEG_3252	MSMEG_3252	membrane protein	-2.5213	1.21384e-07
MSMEG_0339	MSMEG_0339	FMN-dependent monooxygenase	-2.5163	5.15498e-06
sucC	MSMEG_5525	succinyl-CoA synthetase, beta subunit	-2.5102	3.4898e-89
MSMEG_0361	MSMEG_0361	Glycosyl hydrolase family protein 3	-2.5095	5.1482e-24
MSMEG_2477	MSMEG_2477	cyclopentanol dehydrogenase	-2.5086	1.15765e-10
MSMEG_3109	MSMEG_3109	binding-protein-dependent transport systems inner membrane component	-2.5083	1.72045e-05
MSMEG_5576	MSMEG_5576	D-mannonate oxidoreductase	-2.5072	1.2e-32
MSMEG_6880	MSMEG_6880	hydrophobic amino acid ABC transporter, putative	-2.5043	1.32026e-16
MSMEG_0371	MSMEG_0371	MaoC like domain protein	-2.5034	1.07571e-23
MSMEG_4087	MSMEG_4087	major facilitator superfamily protein	-2.5026	2.22917e-25
MSMEG_0149	MSMEG_0149	ThiC family protein	-2.4985	0.000235831
MSMEG_3110	MSMEG_3110	binding-protein-dependent transport systems inner membrane component	-2.4957	6.71137e-11
MSMEG_3266	MSMEG_3266	maltose/maltodextrin-binding protein	-2.4934	2.87631e-17
MSMEG_4643	MSMEG_4643	resuscitation-promoting factor	-2.4917	2.23476e-07
MSMEG_3538	MSMEG_3538	cyclopropane-fatty-acyl-phospholipid synthase 1	-2.4895	2.4929e-45
MSMEG_6791	MSMEG_6791	3-hydroxybutyryl-CoA dehydrogenase	-2.489	3.79368e-06
MSMEG_4933	MSMEG_4933	conserved hypothetical protein	-2.4819	8.12992e-41
MSMEG_0404	MSMEG_0404	sigma associated protein	-2.476	1.02604e-27
MSMEG_0058	MSMEG_0058	conserved hypothetical protein	-2.4757	6.37717e-25
MSMEG_0551	MSMEG_0551	ABC nitrate/sulfonate/bicarbonate transporter, ATPase subunit	-2.4755	2.76122e-20
MSMEG_4854	MSMEG_4854	peptidase, M24 family protein	-2.4733	1.87697e-09
MSMEG_5347	MSMEG_5347	transporter, major facilitator family protein	-2.4723	1.488e-08
MSMEG_3269	MSMEG_3269	putative sugar ABC transporter ATP-binding protein	-2.4683	3.32959e-16
MSMEG_0446	MSMEG_0446	putrescine importer	-2.4623	6.17588e-22
MSMEG_1340	MSMEG_1340	conserved hypothetical protein	-2.4607	9.23026e-61
MSMEG_6386	MSMEG_6386	membrane protein	-2.4541	7.91045e-44
MSMEG_6240	MSMEG_6240	conserved hypothetical protein	-2.4523	1.34607e-09
MSMEG_1252	MSMEG_1252	conserved hypothetical protein	-2.4505	3.54596e-52
MSMEG_6754	MSMEG_6754	MaoC like domain protein	-2.4446	8.33079e-37
MSMEG_0340	MSMEG_0340	enoyl-CoA hydratase/isomerase family protein	-2.4442	2.64957e-05
MSMEG_0055	MSMEG_0055	hypothetical protein	-2.4382	1.96997e-09
MSMEG_4851	MSMEG_4851	caib/baif family protein	-2.4368	7.62005e-13
MSMEG_1813	MSMEG_1813	propionyl-CoA carboxylase beta chain	-2.43	2.57931e-49
MSMEG_0619	MSMEG_0619	ppe family protein	-2.428	5.84454e-11
MSMEG_3349	MSMEG_3349	trap dicarboxylate transporter, dctq subunit, putative	-2.4237	0.00724484
MSMEG_4512	MSMEG_4512	polyketide synthetase mbtd	-2.4207	1.99465e-06
MSMEG_6866	MSMEG_6866	dipeptide transport system permease protein DppB	-2.4194	2.19346e-05
MSMEG_0092	MSMEG_0092	probable transcriptional regulatory protein	-2.4165	9.58118e-26
MSMEG_6236	MSMEG_6236	two-component system, regulatory protein	-2.412	1.91982e-06
MSMEG_1829	MSMEG_1829	F420-0:gamma-glutamyl ligase	-2.4111	8.98264e-28
MSMEG_3710	MSMEG_3710	cytochrome b561 family protein	-2.4079	1.83075e-07
MSMEG_4110	MSMEG_4110	3-hydroxyacyl-CoA dehydrogenase	-2.4078	9.48516e-13
MSMEG_1441	MSMEG_1441	50S ribosomal protein L22	-2.4057	4.31734e-94
MSMEG_5196	MSMEG_5196	fasciclin domain protein	-2.4025	6.63737e-57
MSMEG_2461	MSMEG_2461	transporter permease 2, putative	-2.398	2.29289e-06
MSMEG_1143	MSMEG_1143	mce related protein	-2.3979	4.25729e-09
tuf	MSMEG_1401	translation elongation factor Tu	-2.3972	3.00109e-61
MSMEG_6288	MSMEG_6288	conserved hypothetical protein	-2.3968	9.11076e-35
MSMEG_6396	MSMEG_6396	antigen 85-C	-2.3925	7.10337e-31
MSMEG_0913	MSMEG_0913	methoxy mycolic acid synthase 1	-2.3841	2.08601e-73
MSMEG_1540	MSMEG_1540	ATP-dependent RNA helicase	-2.3833	1.86505e-09
MSMEG_0335	MSMEG_0335	enoyl-CoA hydratase/isomerase	-2.3818	2.35214e-05
MSMEG_0400	MSMEG_0400	peptide synthetase	-2.3806	5.33332e-78
MSMEG_0336	MSMEG_0336	conserved hypothetical protein	-2.3802	5.63309e-07
MSMEG_2465	MSMEG_2465	adenine deaminase	-2.3794	2.17489e-09
MSMEG_4083	MSMEG_4083	putative monooxygenase	-2.3754	1.36704e-12
MSMEG_1518	MSMEG_1518	hypothetical protein	-2.3734	3.57786e-12
MSMEG_6360	MSMEG_6360	tRNA	-2.3707	4.07679e-05
MSMEG_2978	MSMEG_2978	ABC transporter ATP-binding protein	-2.3689	6.38077e-06
MSMEG_0503	MSMEG_0503	DeoR-family protein transcriptional regulator	-2.368	8.71465e-06
MSMEG_4327	MSMEG_4327	3-oxoacyl-[acyl-carrier-protein] synthase 1	-2.3666	1.88893e-57
MSMEG_4329	MSMEG_4329	propionyl-CoA carboxylase beta chain	-2.3643	1.16733e-58
rpsS	MSMEG_1440	ribosomal protein S19	-2.3634	1.77527e-58
MSMEG_4353	MSMEG_4353	conserved hypothetical protein	-2.3628	1.09908e-14
ureG	MSMEG_3623	urease accessory protein UreG	-2.3563	1.9172e-22
MSMEG_5709	MSMEG_5709	conserved hypothetical protein	-2.3556	8.65564e-16
MSMEG_0501	MSMEG_0501	glucosamine-6-phosphate deaminase 1	-2.3546	1.62001e-08
MSMEG_6561	MSMEG_6561	nonspecific lipid-transfer protein	-2.352	9.7829e-14
MSMEG_5902	MSMEG_5902	conserved hypothetical protein	-2.3494	5.34012e-23
MSMEG_5784	MSMEG_5784	transcriptional regulatory protein	-2.349	2.66777e-37
MSMEG_1497	MSMEG_1497	acyl-CoA dehydrogenase family protein member 8	-2.3448	1.0825e-14
MSMEG_2698	MSMEG_2698	conserved hypothetical protein	-2.3417	1.12477e-17
MSMEG_1445	MSMEG_1445	30S ribosomal protein S17	-2.3382	6.92543e-87
MSMEG_0263	MSMEG_0263	amidohydrolase 3	-2.3376	1.68601e-13
MSMEG_0390	MSMEG_0390	putative acyltransferase	-2.3341	3.19259e-30
MSMEG_6598	MSMEG_6598	6,7-dimethyl-8-ribityllumazine synthase	-2.3335	5.79633e-13
MSMEG_3057	MSMEG_3057	ABC-type metal ion transport system, permease component	-2.3308	3.03618e-19
prfC	MSMEG_1316	peptide chain release factor 3	-2.3303	2.82441e-27
MSMEG_2979	MSMEG_2979	ABC transporter ATP-binding protein	-2.3301	4.2892e-06
MSMEG_1341	MSMEG_1341	MaoC family protein	-2.325	6.37278e-37
MSMEG_4732	MSMEG_4732	glycosyl transferase, group 2 family protein, putative	-2.3238	1.04332e-06
MSMEG_6400	MSMEG_6400	probable conserved transmembrane protein	-2.3232	6.99055e-40
recB	MSMEG_1327	exodeoxyribonuclease V, beta subunit	-2.3218	8.74578e-23
rpmC	MSMEG_1444	ribosomal protein L29	-2.3216	9.44664e-88
MSMEG_5394	MSMEG_5394	potassium-transporting ATPase C chain	-2.3194	0.00529615
MSMEG_0128	MSMEG_0128	thioesterase superfamily protein	-2.3188	5.68525e-06
MSMEG_6878	MSMEG_6878	inner-membrane translocator	-2.3156	4.65502e-08
MSMEG_2130	MSMEG_2130	putative acyl-CoA dehydrogenase	-2.3148	3.13353e-10
MSMEG_0239	MSMEG_0239	O-acetylhomoserine/O-acetylserine sulfhydrylase	-2.3146	5.90322e-31
MSMEG_4111	MSMEG_4111	alpha-methylacyl-CoA racemase	-2.3125	3.24437e-17
MSMEG_6027	MSMEG_6027	major facilitator superfamily protein MFS_1	-2.3108	1.48363e-05
MSMEG_0160	MSMEG_0160	formate dehydrogenase, beta subunit	-2.3085	2.73625e-06
MSMEG_5412	MSMEG_5412	immunogenic protein MPT63	-2.307	3.07667e-34
MSMEG_1322	MSMEG_1322	ErfK/YbiS/YcfS/YnhG family protein	-2.3062	2.97123e-35
MSMEG_6049	MSMEG_6049	secreted protein	-2.3028	1.87027e-09
MSMEG_6175	MSMEG_6175	2-keto-3-deoxy-galactonokinase	-2.3011	0.00341448
MSMEG_1627	MSMEG_1627	hypothetical protein	-2.2955	0.000163324
MSMEG_0028	MSMEG_0028	serine-threonine protein kinase	-2.2944	8.93047e-56
MSMEG_0032	MSMEG_0032	cell cycle protein, FtsW/RodA/SpoVE family protein	-2.2926	2.91996e-36
xylA	MSMEG_6021	xylose isomerase	-2.2918	4.76328e-07
MSMEG_0264	MSMEG_0264	transmembrane transport protein	-2.2883	6.09646e-12
bioA	MSMEG_3188	adenosylmethionine-8-amino-7-oxononanoate transaminase	-2.2834	7.31867e-17
MSMEG_6391	MSMEG_6391	propionyl-CoA carboxylase beta chain	-2.2811	4.76855e-58
cofD	MSMEG_1830	lppg:fo 2-phospho-l-lactate transferase	-2.2786	3.41309e-31
MSMEG_0780	MSMEG_0780	phosphotransferase enzyme family protein	-2.2771	5.74044e-05
ssuD	MSMEG_4086	nitrilotriacetate monooxygenase component A	-2.2727	1.21107e-10
MSMEG_0057	MSMEG_0057	conserved hypothetical protein	-2.272	1.61734e-34
MSMEG_4858	MSMEG_4858	transcriptional regulator, TetR family protein	-2.2713	5.36054e-05
MSMEG_0727	MSMEG_0727	hypothetical protein	-2.2697	0.000411508
MSMEG_1871	MSMEG_1871	conserved hypothetical protein	-2.2675	7.43835e-06
MSMEG_0076	MSMEG_0076	antigen MTB48	-2.2673	4.12589e-31
MSMEG_5452	MSMEG_5452	conserved hypothetical protein	-2.2667	1.08751e-12
MSMEG_2726	MSMEG_2726	glutamate permease	-2.2666	2.07919e-29
MSMEG_1366	MSMEG_1366	ABC transporter, ATP-binding protein	-2.265	6.92166e-35
MSMEG_0280	MSMEG_0280	alpha/beta hydrolase fold	-2.2642	5.16449e-20
MSMEG_1827	MSMEG_1827	hydrolase, nudix family protein, putative	-2.2568	7.15444e-14
dnaN	MSMEG_0001	DNA polymerase III, beta subunit	-2.2544	4.94612e-40
MSMEG_0003	MSMEG_0003	DNA replication and repair protein RecF	-2.251	8.45036e-31
rpmG	MSMEG_1339	ribosomal protein L33	-2.2503	1.26403e-27
MSMEG_0444	MSMEG_0444	agmatine deiminase	-2.2424	1.75772e-09
MSMEG_6522	MSMEG_6522	ABC transporter, inner membrane subunit	-2.2371	3.32836e-08
MSMEG_2463	MSMEG_2463	nicotine dehydrogenase chain A	-2.237	9.86315e-06
MSMEG_5788	MSMEG_5788	integral membrane protein	-2.2286	2.86948e-44
MSMEG_1200	MSMEG_1200	serine/threonine-protein kinase PknD	-2.226	9.36749e-09
MSMEG_4299	MSMEG_4299	enoyl-CoA hydratase/isomerase	-2.2249	1.84635e-12
MSMEG_6585	MSMEG_6585	acyl-CoA dehydrogenase	-2.2249	1.68953e-11
MSMEG_3434	MSMEG_3434	peptidyl-prolyl cis-trans isomerase, fkbp-type domain protein	-2.2224	1.15024e-26
MSMEG_6521	MSMEG_6521	sulfate/thiosulfate import ATP-binding protein CysA 2	-2.2214	3.86521e-08
MSMEG_3377	MSMEG_3377	hypothetical protein	-2.2155	1.31237e-08
MSMEG_0004	MSMEG_0004	hypothetical protein	-2.2147	1.60382e-11
MSMEG_6398	MSMEG_6398	antigen 85-A	-2.2117	1.15964e-53
rplO	MSMEG_1474	ribosomal protein L15	-2.2112	3.18971e-83
MSMEG_5900	MSMEG_5900	virulence factor Mce family protein	-2.2095	4.53253e-35
rplB	MSMEG_1439	ribosomal protein L2	-2.205	1.58372e-58
MSMEG_4082	MSMEG_4082	monoxygenase	-2.2041	2.4825e-20
MSMEG_3500	MSMEG_3500	conserved hypothetical protein	-2.2033	1.68164e-26
thrB	MSMEG_4955	homoserine kinase	-2.201	2.62761e-41
MSMEG_6792	MSMEG_6792	inner membrane permease YgbN	-2.1967	0.000111934
MSMEG_2989	MSMEG_2989	LacI family protein transcriptional regulator	-2.1941	3.97968e-14
MSMEG_6003	MSMEG_6003	coenzyme A transferase, subunit B	-2.1926	2.61195e-07
MSMEG_0291	MSMEG_0291	dioxygenase, TauD/TfdA family protein	-2.1881	4.9029e-05
MSMEG_2725	MSMEG_2725	glutamate transporter permease protein GluD	-2.188	6.16129e-24
MSMEG_6389	MSMEG_6389	probable arabinosyltransferase A	-2.1849	3.55303e-46
atpD	MSMEG_4936	ATP synthase F1, beta subunit	-2.1832	5.34911e-67
MSMEG_0507	MSMEG_0507	probable sugar ABC transporter, permease protein	-2.183	7.25153e-05
MSMEG_1350	MSMEG_1350	cyclopropane-fatty-acyl-phospholipid synthase 1	-2.1815	5.05565e-41
MSMEG_0505	MSMEG_0505	probable sugar ABC transporter, substrate-binding protein, putative	-2.1786	1.44013e-11
MSMEG_3267	MSMEG_3267	transporter	-2.1776	1.13332e-09
MSMEG_1150	MSMEG_1150	conserved hypothetical protein	-2.1762	1.8471e-11
MSMEG_3270	MSMEG_3270	SN-glycerol-3-phosphate ABC transporter, ATP-binding protein	-2.1743	6.04989e-09
MSMEG_6877	MSMEG_6877	branched-chain amino acid transport system ATP-binding protein	-2.1743	3.21408e-06
MSMEG_2619	MSMEG_2619	efflux protein	-2.1734	1.07408e-41
argC	MSMEG_3776	N-acetyl-gamma-glutamyl-phosphate reductase	-2.1706	1.67042e-17
pth	MSMEG_5432	peptidyl-tRNA hydrolase	-2.1701	6.3194e-34
MSMEG_6275	MSMEG_6275	DNA polymerase III subunit epsilon	-2.1635	1.78703e-26
MSMEG_6871	MSMEG_6871	isomerase	-2.1612	1.65684e-06
MSMEG_3159	MSMEG_3159	methylmalonyl-CoA mutase large subunit	-2.1611	2.162e-39
MSMEG_1741	MSMEG_1741	TetR-family protein transcriptional regulator	-2.1577	5.80981e-14
MSMEG_6373	MSMEG_6373	conserved hypothetical protein	-2.1473	1.21882e-06
MSMEG_6741	MSMEG_6741	antar domain protein	-2.1435	1.40417e-12
glpK	MSMEG_6759	glycerol kinase	-2.1422	2.82579e-41
MSMEG_6390	MSMEG_6390	transporter, major facilitator family protein	-2.1405	4.20474e-09
rplW	MSMEG_1438	ribosomal protein L23	-2.138	2.0074e-53
rplP	MSMEG_1443	ribosomal protein L16	-2.1374	2.50914e-57
MSMEG_1869	MSMEG_1869	hypothetical protein	-2.1284	1.84769e-13
mutA	MSMEG_3158	methylmalonyl-CoA mutase, small subunit	-2.1282	4.99084e-38
MSMEG_5786	MSMEG_5786	thiredoxin	-2.1254	1.90334e-09
atpC	MSMEG_4935	ATP synthase F1, epsilon subunit	-2.1238	5.62893e-58
rpsE	MSMEG_1472	ribosomal protein S5	-2.1213	1.10454e-60
MSMEG_1470	MSMEG_1470	50S ribosomal protein L6	-2.1206	2.83395e-65
recD	MSMEG_1325	exodeoxyribonuclease V, alpha subunit	-2.1183	4.09433e-13
MSMEG_4322	MSMEG_4322	conserved hypothetical protein	-2.1161	4.47093e-11
MSMEG_1643	MSMEG_1643	hypothetical protein	-2.1155	3.0043e-22
MSMEG_1293	MSMEG_1293	xanthine/uracil permeases family protein	-2.1146	7.45875e-09
MSMEG_0290	MSMEG_0290	acyltransferase, ws/dgat/mgat subfamily protein	-2.1113	7.1514e-09
MSMEG_3271	MSMEG_3271	dihydroxyacetone kinase	-2.1046	2.00353e-10
MSMEG_1256	MSMEG_1256	hypothetical protein	-2.1046	1.57119e-07
MSMEG_6695	MSMEG_6695	cytochrome P450	-2.1028	9.1057e-07
MSMEG_0554	MSMEG_0554	ABC transporter permease protein, putative	-2.1024	0.000652469
coaA	MSMEG_5252	pantothenate kinase	-2.1023	1.86375e-17
MSMEG_0159	MSMEG_0159	formate dehydrogenase, gamma subunit	-2.0997	0.000683611
MSMEG_0353	MSMEG_0353	conserved hypothetical protein	-2.0987	6.89736e-05
MSMEG_0779	MSMEG_0779	short-chain dehydrogenase/reductase SDR	-2.0973	7.67386e-05
MSMEG_6523	MSMEG_6523	ABC transporter, membrane spanning protein	-2.0952	1.45828e-09
MSMEG_0842	MSMEG_0842	hypothetical protein	-2.0937	6.28842e-11
MSMEG_3624	MSMEG_3624	urease accessory protein uref	-2.0909	8.77774e-10
MSMEG_3247	MSMEG_3247	branched-chain amino acid ABC transporter substrate-binding protein	-2.0901	1.51853e-35
MSMEG_5893	MSMEG_5893	conserved hypothetical protein	-2.0893	4.31365e-13
MSMEG_2832	MSMEG_2832	hypothetical protein	-2.0886	1.39699e-16
MSMEG_1433	MSMEG_1433	thioesterase	-2.0876	0.000785956
MSMEG_2126	MSMEG_2126	hypothetical protein	-2.0861	0.00222822
MSMEG_5855	MSMEG_5855	conserved hypothetical protein	-2.0797	6.01583e-09
MSMEG_3187	MSMEG_3187	putative acyltransferase domain protein	-2.0795	1.39627e-49
MSMEG_4328	MSMEG_4328	3-oxoacyl-[acyl-carrier-protein] synthase 2	-2.0785	3.53847e-49
MSMEG_0311	MSMEG_0311	glycosyltransferase	-2.0784	4.87377e-25
pntB	MSMEG_4108	NAD(P) transhydrogenase, beta subunit	-2.0776	7.71117e-18
pheT	MSMEG_3777	phenylalanyl-tRNA synthetase, beta subunit	-2.0769	5.5308e-38
MSMEG_0617	MSMEG_0617	ftsk/spoiiie family protein	-2.0759	3.01116e-19
MSMEG_5211	MSMEG_5211	aminotransferase class-III	-2.0758	1.00999e-37
typA	MSMEG_5132	GTP-binding protein TypA/BipA	-2.0757	1.05962e-31
MSMEG_0431	MSMEG_0431	secreted protein	-2.0702	0.00147427
MSMEG_5857	MSMEG_5857	putative oxidoreductase	-2.069	4.10883e-07
rpoA	MSMEG_1524	DNA-directed RNA polymerase, alpha subunit	-2.0657	1.26589e-64
MSMEG_5020	MSMEG_5020	acetoin(diacetyl) reductase	-2.0655	0.00391864
MSMEG_3402	MSMEG_3402	cytosine permease, putative	-2.0611	3.88939e-06
MSMEG_2078	MSMEG_2078	antigen 85-C	-2.061	1.47139e-35
MSMEG_5825	MSMEG_5825	Na+/H+ antiporter	-2.0607	2.64543e-09
MSMEG_5633	MSMEG_5633	feruloyl-CoA synthetase	-2.0575	1.85958e-06
MSMEG_0556	MSMEG_0556	ABC transporter, nucleotide binding/ATPase protein	-2.0567	0.000155521
MSMEG_0626	MSMEG_0626	conserved hypothetical protein	-2.0557	1.04429e-06
MSMEG_0010	MSMEG_0010	tRNA	-2.055	2.045e-05
rpsH	MSMEG_1469	ribosomal protein S8	-2.0548	5.99779e-62
MSMEG_3160	MSMEG_3160	LAO/AO transport system ATPase	-2.0548	5.27673e-19
MSMEG_1517	MSMEG_1517	spfh domain/band 7 family protein, putative	-2.053	1.07913e-20
MSMEG_3392	MSMEG_3392	acyl-CoA dehydrogenase domain protein	-2.0511	2.97591e-06
MSMEG_0333	MSMEG_0333	Carboxyl transferase domain protein	-2.0502	9.562e-05
MSMEG_2833	MSMEG_2833	tRNA	-2.0494	2.03419e-05
MSMEG_0778	MSMEG_0778	putative transcriptional regulator	-2.0475	0.00105823
rplD	MSMEG_1437	ribosomal protein L4/L1 family protein	-2.0467	5.77339e-66
MSMEG_4172	MSMEG_4172	D-ribose-binding periplasmic protein RbsB	-2.045	2.13994e-07
MSMEG_4980	MSMEG_4980	major facilitator superfamily protein MFS_1	-2.0435	1.77122e-09
MSMEG_3297	MSMEG_3297	transcriptional regulator, CadC	-2.0377	1.33504e-09
MSMEG_0508	MSMEG_0508	glycerol-phosphate porter	-2.0369	2.71669e-05
MSMEG_6464	MSMEG_6464	conserved hypothetical protein	-2.0357	4.57028e-08
MSMEG_0511	MSMEG_0511	putative sugar isomerase, AgaS family protein	-2.0319	0.00892186
atpG	MSMEG_4937	ATP synthase F1, gamma subunit	-2.0311	6.00266e-60
MSMEG_4960	MSMEG_4960	tRNA	-2.0265	0.000843424
MSMEG_0530	MSMEG_0530	short chain dehydrogenase	-2.0254	4.48268e-11
MSMEG_5651	MSMEG_5651	transcriptional regulator, LuxR family protein	-2.0227	0.00265479
MSMEG_6412	MSMEG_6412	conserved hypothetical protein	-2.0219	1.00971e-19
MSMEG_5483	MSMEG_5483	porin	-2.0211	2.91421e-27
MSMEG_0539	MSMEG_0539	transcriptional regulator, Crp/Fnr family protein	-2.018	2.59942e-14
MSMEG_5708	MSMEG_5708	hypothetical protein	-2.0173	6.51425e-11
MSMEG_1351	MSMEG_1351	cyclopropane-fatty-acyl-phospholipid synthase 1	-2.0157	1.47933e-10
MSMEG_4510	MSMEG_4510	peptide synthetase mbtf	-2.0139	5.94536e-10
MSMEG_6700	MSMEG_6700	regulatory protein	-2.0133	4.07571e-05
MSMEG_6116	MSMEG_6116	conserved hypothetical protein	-2.0116	5.15167e-26
MSMEG_6298	MSMEG_6298	malyl-CoA lyase	-2.0094	0.00123338
MSMEG_2363	MSMEG_2363	amino acid-binding ACT	-2.0093	5.84108e-08
mmsA	MSMEG_1498	methylmalonate-semialdehyde dehydrogenase	-2.0087	1.41574e-15
MSMEG_6382	MSMEG_6382	oxidoreductase, FAD-binding	-2.0062	3.33154e-42
MSMEG_3108	MSMEG_3108	ABC transporter, ATPase subunit	-2.0059	2.15315e-06
MSMEG_3111	MSMEG_3111	extracellular solute-binding protein, family protein 1	-2.0007	4.73201e-17
MSMEG_0365	MSMEG_0365	conserved hypothetical protein	-2.0005	1.30323e-27
MSMEG_6738	MSMEG_6738	probable transcriptional regulator YdhC	-1.9986	5.84338e-08
MSMEG_4559	MSMEG_4559	ABC transporter, membrane spanning protein	-1.9946	7.39132e-09
MSMEG_4171	MSMEG_4171	ribose transport system permease protein RbsC	-1.9942	2.78678e-05
MSMEG_4394	MSMEG_4394	LysR family protein transcriptional regulatory protein	-1.9937	5.93106e-09
MSMEG_5899	MSMEG_5899	virulence factor Mce family protein	-1.9923	1.05198e-17
MSMEG_4852	MSMEG_4852	enoyl-CoA hydratase, putative	-1.9909	3.2513e-06
MSMEG_5771	MSMEG_5771	hypothetical protein	-1.987	2.48388e-16
MSMEG_0219	MSMEG_0219	RNA polymerase sigma-70 factor, family protein	-1.9819	7.67643e-16
serS	MSMEG_6413	seryl-tRNA synthetase	-1.978	1.33604e-23
MSMEG_5866	MSMEG_5866	alcohol dehydrogenase B	-1.9743	3.72564e-12
MSMEG_5894	MSMEG_5894	conserved hypothetical protein	-1.9737	1.18503e-22
MSMEG_1244	MSMEG_1244	conserved hypothetical protein	-1.9724	3.80211e-40
MSMEG_3265	MSMEG_3265	arabitol-phosphate dehydrogenase	-1.9723	4.06818e-10
MSMEG_6449	MSMEG_6449	conserved hypothetical protein	-1.9692	5.07266e-05
MSMEG_4509	MSMEG_4509	MbtG protein	-1.9682	8.54851e-05
MSMEG_2259	MSMEG_2259	carbon starvation protein A	-1.9671	5.68116e-15
atpA	MSMEG_4938	ATP synthase F1, alpha subunit	-1.965	2.09272e-55
bioB	MSMEG_3194	biotin synthase	-1.9649	6.91319e-10
MSMEG_5829	MSMEG_5829	Dyp-type peroxidase	-1.9631	2.85595e-16
MSMEG_6350	MSMEG_6350	tRNA	-1.9629	2.67631e-10
hemD	MSMEG_0954	uroporphyrinogen-III synthase	-1.9612	6.1334e-38
MSMEG_3262	MSMEG_3262	L-xylulose reductase	-1.9599	2.53106e-05
MSMEG_1873	MSMEG_1873	thymidylate kinase	-1.9594	3.97801e-07
MSMEG_5700	MSMEG_5700	secreted protein	-1.9518	5.43546e-37
MSMEG_6872	MSMEG_6872	beta-lactamase	-1.9475	3.83159e-05
MSMEG_4398	MSMEG_4398	conserved hypothetical protein	-1.9457	5.24452e-07
leuD	MSMEG_2388	3-isopropylmalate dehydratase, small subunit	-1.9438	1.0298e-19
MSMEG_4352	MSMEG_4352	putative secreted protein	-1.9428	2.10698e-09
MSMEG_3391	MSMEG_3391	L-carnitine dehydratase/bile acid-inducible protein F	-1.9425	1.94234e-07
MSMEG_1254	MSMEG_1254	DEAD/DEAH box helicase	-1.9418	1.57901e-34
pknA	MSMEG_0030	serine/threonine protein kinase PknA	-1.9406	3.96906e-29
MSMEG_0130	MSMEG_0130	transcriptional regulator, GntR family protein	-1.9402	0.000841875
MSMEG_1641	MSMEG_1641	conserved hypothetical protein	-1.9363	6.95678e-16
MSMEG_6183	MSMEG_6183	serine protease	-1.9351	7.53176e-19
MSMEG_4939	MSMEG_4939	ATP synthase delta chain	-1.9343	9.18369e-57
MSMEG_0438	MSMEG_0438	Periplasmic binding protein	-1.9341	5.40984e-14
MSMEG_2046	MSMEG_2046	GlcNAc-PI de-N-acetylase family protein	-1.9306	6.42862e-14
MSMEG_1255	MSMEG_1255	UvrD/Rep helicase	-1.9301	2.84543e-19
MSMEG_0894	MSMEG_0894	dihydrodipicolinate reductase	-1.9284	9.68387e-09
MSMEG_5901	MSMEG_5901	TrnB2 protein	-1.9278	1.00788e-23
MSMEG_6196	MSMEG_6196	gaba permease	-1.927	4.96011e-13
MSMEG_3833	MSMEG_3833	30S ribosomal protein S1	-1.9254	4.45202e-45
MSMEG_5968	MSMEG_5968	polysaccharide biosynthesis protein	-1.9252	5.64577e-19
MSMEG_3213	MSMEG_3213	conserved hypothetical protein	-1.9239	5.13136e-15
MSMEG_2963	MSMEG_2963	bacterial extracellular solute-binding protein, family protein 5	-1.9224	5.48463e-25
panE	MSMEG_6374	2-dehydropantoate 2-reductase	-1.921	4.86576e-05
MSMEG_2466	MSMEG_2466	glutaryl-CoA dehydrogenase	-1.9179	3.28471e-06
MSMEG_0452	MSMEG_0452	inner membrane permease YgbN	-1.9175	2.06886e-09
MSMEG_5425	MSMEG_5425	tRNA	-1.9174	0.00997149
MSMEG_0728	MSMEG_0728	hypothetical protein	-1.915	8.20879e-08
MSMEG_0844	MSMEG_0844	multiple resistance and pH regulation protein F	-1.9118	2.3403e-12
MSMEG_1207	MSMEG_1207	glycosyltransferase, group I	-1.9098	1.47217e-05
MSMEG_0056	MSMEG_0056	hypothetical protein	-1.9094	2.4042e-09
MSMEG_4201	MSMEG_4201	tRNA	-1.9057	0.00855918
MSMEG_1446	MSMEG_1446	NTP pyrophosphohydrolase	-1.9009	1.23924e-12
MSMEG_0031	MSMEG_0031	Penicillin binding protein transpeptidase domain protein	-1.9007	1.20527e-22
purT	MSMEG_5274	phosphoribosylglycinamide formyltransferase 2	-1.9005	9.43953e-24
MSMEG_5008	MSMEG_5008	ABC transporter, ATP-binding protein	-1.9002	1.27676e-11
MSMEG_2131	MSMEG_2131	acyl-CoA synthase	-1.8997	4.72923e-08
ehuA	MSMEG_5371	ectoine/hydroxyectoine ABC transporter, ATP-binding protein	-1.8992	1.5419e-05
MSMEG_5785	MSMEG_5785	probable exported protein	-1.8979	6.45412e-14
MSMEG_6397	MSMEG_6397	hypothetical protein	-1.8976	6.47596e-13
MSMEG_4656	MSMEG_4656	sugar ABC transporter ATP-binding protein	-1.8961	1.43517e-05
MSMEG_6150	MSMEG_6150	4-carboxymuconolactone decarboxylase	-1.8957	0.000155039
MSMEG_6392	MSMEG_6392	polyketide synthase	-1.8953	9.02962e-60
MSMEG_6265	MSMEG_6265	transcriptional regulator	-1.8953	3.962e-09
MSMEG_5867	MSMEG_5867	nuclear transport factor 2 (NTF2) domain superfamily protein	-1.895	6.19098e-08
MSMEG_4684	MSMEG_4684	ribose 5-phosphate isomerase	-1.8949	1.34966e-13
MSMEG_6870	MSMEG_6870	creatinine amidohydrolase	-1.8948	0.00119868
MSMEG_2478	MSMEG_2478	fumarylacetoacetate hydrolase family protein	-1.8945	3.8718e-06
hemB	MSMEG_0956	delta-aminolevulinic acid dehydratase	-1.8934	2.85408e-30
MSMEG_2502	MSMEG_2502	transporter ATPase	-1.8899	2.96588e-05
MSMEG_4657	MSMEG_4657	ABC transporter membrane protein	-1.8882	1.18511e-08
MSMEG_1039	MSMEG_1039	Periplasmic binding protein	-1.8881	2.22119e-10
MSMEG_2820	MSMEG_2820	hypothetical protein	-1.888	2.85457e-29
MSMEG_2504	MSMEG_2504	3-isopropylmalate dehydratase small subunit	-1.8876	2.03928e-05
MSMEG_0520	MSMEG_0520	porin	-1.8859	1.51415e-12
MSMEG_0957	MSMEG_0957	hypothetical protein	-1.8849	6.14935e-11
ileS	MSMEG_3169	isoleucyl-tRNA synthetase	-1.8803	1.21892e-41
MSMEG_2655	MSMEG_2655	LppU protein	-1.8796	2.27791e-18
MSMEG_0866	MSMEG_0866	DNA or RNA helicase of superfamily protein II	-1.8778	8.96499e-35
MSMEG_5546	MSMEG_5546	membrane spanning protein	-1.8752	7.7523e-10
MSMEG_6401	MSMEG_6401	prenyltransferase, UbiA family protein	-1.8745	2.23325e-30
rplC	MSMEG_1436	ribosomal protein L3	-1.8725	5.96158e-44
MSMEG_0558	MSMEG_0558	conserved hypothetical protein	-1.8724	1.65054e-09
MSMEG_3161	MSMEG_3161	conserved hypothetical protein	-1.8723	3.1339e-06
pntA	MSMEG_4109	NAD(P) transhydrogenase, alpha subunit	-1.8713	4.36518e-16
thrC	MSMEG_4956	threonine synthase	-1.8687	1.0267e-33
MSMEG_2505	MSMEG_2505	3-isopropylmalate dehydratase large subunit	-1.8672	1.49856e-09
hisF	MSMEG_3211	imidazoleglycerol phosphate synthase, cyclase subunit	-1.8644	1.50113e-15
MSMEG_5527	MSMEG_5527	conserved hypothetical protein	-1.8628	2.62433e-11
MSMEG_6297	MSMEG_6297	aldehyde dehydrogenase	-1.8627	7.16117e-07
MSMEG_3390	MSMEG_3390	enoyl-CoA hydratase	-1.8604	0.00289195
MSMEG_2319	MSMEG_2319	Periplasmic binding protein	-1.8597	1.90544e-11
MSMEG_3705	MSMEG_3705	major facilitator superfamily protein MFS_1	-1.8595	1.2903e-08
tig	MSMEG_4674	trigger factor	-1.857	2.34065e-43
MSMEG_0341	MSMEG_0341	conserved hypothetical protein	-1.857	9.85746e-05
MSMEG_0412	MSMEG_0412	conserved hypothetical protein	-1.8563	1.18829e-24
MSMEG_5194	MSMEG_5194	integral membrane protein	-1.8549	1.93356e-07
ureC	MSMEG_3625	urease, alpha subunit	-1.8532	5.40667e-23
MSMEG_0250	MSMEG_0250	membrane protein, MmpL family protein	-1.8519	4.34514e-39
MSMEG_1452	MSMEG_1452	sulfatase-modifying factor 1	-1.8514	3.6648e-09
MSMEG_1397	MSMEG_1397	transcriptional regulator, TetR family protein	-1.8499	1.98656e-20
MSMEG_0161	MSMEG_0161	formate dehydrogenase, alpha subunit	-1.8484	5.59511e-10
MSMEG_3235	MSMEG_3235	ABC-type amino acid transport system, secreted component	-1.8481	9.19735e-25
MSMEG_6691	MSMEG_6691	glutamine amidotransferase	-1.8474	6.83369e-05
MSMEG_3738	MSMEG_3738	GTP-binding protein EngA	-1.8469	2.87007e-27
ppa	MSMEG_6114	inorganic pyrophosphatase	-1.8469	5.92431e-24
MSMEG_0156	MSMEG_0156	transcriptional regulator, LysR family protein	-1.8463	3.03531e-05
MSMEG_0002	MSMEG_0002	6-phosphogluconate dehydrogenase, decarboxylating	-1.844	1.55041e-30
rplR	MSMEG_1471	ribosomal protein L18	-1.8425	2.66207e-50
tsf	MSMEG_2520	translation elongation factor Ts	-1.8423	2.76866e-47
MSMEG_3508	MSMEG_3508	hydrolase, alpha/beta hydrolase fold family protein	-1.8413	5.66655e-22
MSMEG_2124	MSMEG_2124	glycerol uptake facilitator, MIP channel	-1.841	7.36466e-09
MSMEG_6004	MSMEG_6004	oxidoreductase, 2-nitropropane dioxygenase family protein	-1.8408	3.00605e-06
MSMEG_1199	MSMEG_1199	conserved hypothetical protein	-1.8388	4.39235e-13
MSMEG_6140	MSMEG_6140	membrane protein	-1.8366	5.73197e-07
MSMEG_5858	MSMEG_5858	3-oxoacyl-[acyl-carrier-protein] reductase	-1.8359	6.57184e-05
MSMEG_2462	MSMEG_2462	carbon-monoxide dehydrogenase	-1.8358	4.73463e-08
MSMEG_6608	MSMEG_6608	hypothetical protein	-1.8342	3.15182e-16
MSMEG_6108	MSMEG_6108	zinc-binding dehydrogenase	-1.8329	4.72651e-06
MSMEG_4853	MSMEG_4853	peptidase, M24 family protein	-1.8298	2.15295e-06
MSMEG_5632	MSMEG_5632	oxidoreductase, short chain dehydrogenase/reductase family protein	-1.8286	0.00120762
katG	MSMEG_6384	catalase/peroxidase HPI	-1.8283	7.57594e-22
MSMEG_5864	MSMEG_5864	cytochrome P450 51	-1.8266	0.00176204
ectB	MSMEG_3900	diaminobutyrate--2-oxoglutarate aminotransferase	-1.8263	1.57044e-08
MSMEG_3272	MSMEG_3272	ribose 5-phosphate isomerase	-1.8259	0.00241866
MSMEG_0293	MSMEG_0293	Rieske [2Fe-2S] domain protein	-1.825	7.34942e-06
MSMEG_6402	MSMEG_6402	PAP2 superfamily protein	-1.8233	3.33824e-13
MSMEG_5234	MSMEG_5234	short-chain dehydrogenase/reductase SDR	-1.8223	0.000262273
MSMEG_3753	MSMEG_3753	hydrolase	-1.819	5.20677e-21
MSMEG_4255	MSMEG_4255	conserved hypothetical protein	-1.8189	4.33342e-08
hisIE	MSMEG_3212	phosphoribosyl-AMP pyrophosphatase/phosphoribosyl-ATP cyclohydrolase	-1.8183	4.81286e-08
MSMEG_1765	MSMEG_1765	restriction endonuclease family protein	-1.8169	0.00838264
MSMEG_0389	MSMEG_0389	putative glycosyl transferase	-1.8155	7.55014e-26
MSMEG_4740	MSMEG_4740	Glycosyltransferase family protein 28	-1.8148	5.22946e-07
MSMEG_1220	MSMEG_1220	ABC-type transport system permease protein I	-1.8133	8.40986e-06
MSMEG_0089	MSMEG_0089	chromosome condensation protein	-1.8123	8.30658e-06
MSMEG_3509	MSMEG_3509	conserved hypothetical protein	-1.8098	2.51715e-08
MSMEG_6286	MSMEG_6286	aspartate transaminase	-1.8081	1.07566e-30
MSMEG_0366	MSMEG_0366	hypothetical protein	-1.8081	7.34413e-12
MSMEG_3893	MSMEG_3893	hypothetical protein	-1.8079	2.52129e-07
MSMEG_4161	MSMEG_4161	hypothetical protein	-1.8066	1.539e-05
MSMEG_3499	MSMEG_3499	conserved hypothetical protein	-1.8064	1.01271e-17
MSMEG_0255	MSMEG_0255	phosphoenolpyruvate carboxykinase	-1.8055	3.78537e-36
MSMEG_5009	MSMEG_5009	ABC transporter	-1.8054	9.85876e-11
MSMEG_4112	MSMEG_4112	cyclohexanecarboxylate-CoA ligase	-1.8044	3.30465e-14
MSMEG_4536	MSMEG_4536	conserved hypothetical protein	-1.8016	8.60755e-22
MSMEG_0627	MSMEG_0627	glycosyl transferase, family protein 39	-1.7999	1.01124e-09
MSMEG_1652	MSMEG_1652	O-acetylhomoserine sulfhydrylase	-1.7988	4.16178e-33
MSMEG_4295	MSMEG_4295	hydrolase, alpha/beta fold family protein	-1.7988	4.05897e-23
MSMEG_0846	MSMEG_0846	NADH-ubiquinone oxidoreductase/multisubunit na+/h+ antiporter, d subunit	-1.7972	1.28443e-21
MSMEG_6063	MSMEG_6063	Fe uptake system integral membrane protein	-1.7953	5.99515e-06
MSMEG_0714	MSMEG_0714	acyl-CoA dehydrogenase	-1.7946	0.00011937
rpsD	MSMEG_1523	ribosomal protein S4	-1.7936	4.29899e-48
MSMEG_3601	MSMEG_3601	ribose/xylose/arabinose/galactoside ABC-type transport systems, permease components	-1.7923	1.35867e-09
MSMEG_5091	MSMEG_5091	hypothetical protein	-1.7922	9.24218e-08
MSMEG_6938	MSMEG_6938	ParB-like partition proteins	-1.7906	6.41876e-18
MSMEG_5969	MSMEG_5969	conserved hypothetical protein	-1.7824	3.03393e-09
MSMEG_5067	MSMEG_5067	secreted protein	-1.7815	6.17974e-09
MSMEG_5268	MSMEG_5268	conserved hypothetical protein	-1.7807	2.25289e-30
MSMEG_4628	MSMEG_4628	conserved hypothetical protein	-1.7766	8.84302e-13
MSMEG_0209	MSMEG_0209	ribonuclease inhibitor	-1.7747	0.00980088
MSMEG_0904	MSMEG_0904	probable conserved membrane protein	-1.7738	5.46554e-05
MSMEG_6138	MSMEG_6138	metallopeptidase	-1.7734	7.51497e-15
MSMEG_6689	MSMEG_6689	CAIB/BAIF family protein	-1.7734	1.21795e-05
MSMEG_5439	MSMEG_5439	resuscitation-promoting factor RpfB	-1.7733	9.8173e-17
MSMEG_0334	MSMEG_0334	acetyl-/propionyl-coenzyme A carboxylase alpha chain	-1.7723	1.13558e-07
MSMEG_0355	MSMEG_0355	conserved hypothetical protein	-1.7721	0.00016506
MSMEG_6317	MSMEG_6317	lipolytic enzyme, G-D-S-L	-1.7718	1.87469e-12
MSMEG_5421	MSMEG_5421	hypothetical protein	-1.7707	2.94898e-10
MSMEG_4225	MSMEG_4225	putative Cell division protein FtsQ	-1.7672	5.22799e-10
MSMEG_6388	MSMEG_6388	probable arabinosyltransferase B	-1.7662	1.28739e-20
MSMEG_4168	MSMEG_4168	propionate CoA-transferase	-1.7658	2.11792e-06
MSMEG_0638	MSMEG_0638	conserved hypothetical proline and threonine rich protein	-1.7646	1.96698e-23
MSMEG_1692	MSMEG_1692	ECF-family protein RNA polymerase sigma factor	-1.763	0.00743
pntA	MSMEG_0110	NAD(P) transhydrogenase, alpha subunit	-1.7597	1.12847e-23
MSMEG_3768	MSMEG_3768	macrolide-transport ATP-binding protein abc transporter	-1.7593	4.20547e-13
MSMEG_6135	MSMEG_6135	hypothetical protein	-1.7582	0.00161385
MSMEG_2962	MSMEG_2962	protein-export membrane protein SecF	-1.757	3.61709e-36
MSMEG_6403	MSMEG_6403	bifunctional udp-galactofuranosyl transferase glft	-1.7565	3.72516e-38
MSMEG_2469	MSMEG_2469	AMP-dependent synthetase and ligase	-1.756	6.31764e-16
MSMEG_4855	MSMEG_4855	amidohydrolase family protein	-1.756	4.45295e-07
MSMEG_1525	MSMEG_1525	50S ribosomal protein L17	-1.7551	1.11712e-50
MSMEG_6867	MSMEG_6867	oligopeptide ABC transporter integral membrane protein	-1.7548	0.00342664
MSMEG_2037	MSMEG_2037	conserved hypothetical protein	-1.7531	9.30217e-10
MSMEG_0364	MSMEG_0364	hypothetical protein	-1.7507	5.3892e-06
MSMEG_3222	MSMEG_3222	prolipoprotein diacylglyceryl transferase	-1.7503	6.55092e-33
bioF	MSMEG_3189	8-amino-7-oxononanoate synthase	-1.7472	4.81621e-06
MSMEG_6192	MSMEG_6192	conserved hypothetical protein	-1.7462	1.05667e-09
cyoE	MSMEG_3105	protoheme IX farnesyltransferase	-1.7451	6.67611e-23
MSMEG_0155	MSMEG_0155	transcriptional regulator	-1.7446	0.000657443
MSMEG_0460	MSMEG_0460	alpha/beta hydrolase fold	-1.744	8.07174e-10
MSMEG_0958	MSMEG_0958	hypothetical protein	-1.7437	8.83909e-08
MSMEG_3598	MSMEG_3598	periplasmic sugar-binding proteins	-1.7425	8.45368e-12
MSMEG_0932	MSMEG_0932	ROK family protein	-1.7388	1.2678e-28
rpmD	MSMEG_1473	ribosomal protein L30	-1.7365	1.26599e-40
MSMEG_2333	MSMEG_2333	conserved hypothetical protein	-1.735	7.11705e-20
MSMEG_6865	MSMEG_6865	ABC transporter solute binding lipoprotein	-1.7342	2.21097e-05
MSMEG_0624	MSMEG_0624	subtilase family protein	-1.7336	1.06845e-08
MSMEG_1842	MSMEG_1842	transcriptional regulator, TetR family protein	-1.7333	4.88214e-08
MSMEG_2977	MSMEG_2977	hypothetical protein	-1.7328	0.00222618
MSMEG_0645	MSMEG_0645	putative beta-1,3-glucanase	-1.7322	5.24772e-29
MSMEG_2506	MSMEG_2506	carboxyvinyl-carboxyphosphonate phosphorylmutase	-1.7318	2.43576e-06
MSMEG_5861	MSMEG_5861	cytochrome P450 109	-1.7307	0.00129461
MSMEG_0796	MSMEG_0796	ABC transporter integral membrane subunit	-1.7289	2.05677e-10
MSMEG_6125	MSMEG_6125	transcriptional regulatory protein	-1.7266	2.59417e-09
MSMEG_6824	MSMEG_6824	MarR-family protein regulatory protein	-1.7254	0.000208558
MSMEG_0622	MSMEG_0622	putative DNA-binding protein	-1.7244	3.4159e-08
MSMEG_6277	MSMEG_6277	cobyric acid synthase	-1.7241	2.20699e-08
MSMEG_3870	MSMEG_3870	alpha-ketoglutarate-dependent taurine dioxygenase	-1.7241	0.00114439
MSMEG_5966	MSMEG_5966	oxidoreductase, short chain dehydrogenase/reductase family protein	-1.724	1.67549e-05
MSMEG_2657	MSMEG_2657	peptidase, M16 family protein	-1.7235	2.31492e-35
MSMEG_1222	MSMEG_1222	ISMsm6, transposase	-1.7233	2.79399e-08
MSMEG_5223	MSMEG_5223	conserved hypothetical protein	-1.7222	7.22775e-24
MSMEG_2839	MSMEG_2839	transcriptional accessory protein	-1.7183	8.31478e-30
MSMEG_0373	MSMEG_0373	3-ketoacyl-CoA thiolase	-1.7177	2.81009e-21
MSMEG_6420	MSMEG_6420	abortive infection protein	-1.7171	2.36438e-05
MSMEG_5577	MSMEG_5577	fructokinase	-1.7167	3.36645e-06
MSMEG_1352	MSMEG_1352	hydrolase, alpha/beta fold family protein	-1.7154	6.27994e-14
hemC	MSMEG_0953	porphobilinogen deaminase	-1.7141	2.24299e-33
MSMEG_0131	MSMEG_0131	AMP-binding enzyme, putative	-1.7129	1.06002e-09
MSMEG_6604	MSMEG_6604	transcriptional regulator, TetR family protein	-1.7112	3.08734e-05
MSMEG_6571	MSMEG_6571	conserved hypothetical protein	-1.7109	2.60294e-05
MSMEG_5593	MSMEG_5593	pyruvate dehydrogenase	-1.7082	6.302e-11
MSMEG_1868	MSMEG_1868	hypothetical protein	-1.7049	6.48205e-05
MSMEG_0815	MSMEG_0815	transcriptional regulator, TetR family protein	-1.7041	1.62447e-07
MSMEG_1629	MSMEG_1629	hypothetical protein	-1.7028	1.22719e-15
thpD	MSMEG_3898	ectoine hydroxylase	-1.7016	8.57627e-08
MSMEG_0019	MSMEG_0019	amino acid adenylation	-1.6981	2.95648e-11
MSMEG_0620	MSMEG_0620	pe family protein	-1.6973	0.000237072
MSMEG_0555	MSMEG_0555	ABC transporter permease protein	-1.6965	0.00335742
MSMEG_1943	MSMEG_1943	ATP-dependent DNA helicase	-1.6951	2.15535e-16
MSMEG_0827	MSMEG_0827	major facilitator superfamily protein MFS_1	-1.6951	3.96643e-06
MSMEG_2043	MSMEG_2043	transcriptional regulator, TetR family protein	-1.6944	0.000121278
MSMEG_0599	MSMEG_0599	acyl-CoA synthase	-1.6936	4.91976e-09
MSMEG_3056	MSMEG_3056	ABC transporter ATP-binding protein	-1.6926	2.92211e-14
MSMEG_1246	MSMEG_1246	conserved hypothetical protein	-1.6922	5.89182e-24
rpsK	MSMEG_1522	ribosomal protein S11	-1.6888	5.33815e-43
MSMEG_4577	MSMEG_4577	DegV family protein	-1.6888	1.05751e-06
MSMEG_4943	MSMEG_4943	conserved hypothetical protein	-1.6883	9.6591e-15
pyrH	MSMEG_2540	uridylate kinase	-1.6854	1.70483e-26
MSMEG_5413	MSMEG_5413	exopolyphosphatase	-1.6844	7.31386e-13
MSMEG_3754	MSMEG_3754	TPR-repeat-containing protein	-1.6842	2.9915e-20
MSMEG_5431	MSMEG_5431	ribosomal protein L25, Ctc-form	-1.6841	7.74365e-30
ackA	MSMEG_0784	acetate kinase	-1.6829	9.97687e-10
murC	MSMEG_4226	UDP-N-acetylmuramate--alanine ligase	-1.6821	6.38298e-16
MSMEG_0729	MSMEG_0729	conserved hypothetical protein	-1.682	7.38601e-05
MSMEG_4256	MSMEG_4256	NLP/P60 family protein	-1.6815	3.52261e-23
MSMEG_1993	MSMEG_1993	MaoC like domain protein	-1.6807	0.00304155
MSMEG_1545	MSMEG_1545	conserved hypothetical protein	-1.6789	0.00174508
MSMEG_0351	MSMEG_0351	virulence factor mce family protein	-1.6788	1.64553e-06
treZ	MSMEG_3184	malto-oligosyltrehalose trehalohydrolase	-1.6775	2.31137e-39
MSMEG_3403	MSMEG_3403	formamidase	-1.6764	0.00167103
MSMEG_1467	MSMEG_1467	50S ribosomal protein L5	-1.6757	8.95603e-43
MSMEG_6026	MSMEG_6026	3-hydroxybutyrate dehydrogenase	-1.6735	9.32265e-05
MSMEG_3646	MSMEG_3646	transcriptional regulator, MerR family protein	-1.6733	1.17649e-26
carA	MSMEG_3046	carbamoyl-phosphate synthase, small subunit	-1.6717	5.39906e-18
MSMEG_3599	MSMEG_3599	sugar-binding transcriptional regulator, LacI family protein	-1.6709	8.28386e-10
map	MSMEG_1485	methionine aminopeptidase, type I	-1.6707	4.00875e-24
MSMEG_0447	MSMEG_0447	conserved hypothetical protein	-1.6701	0.000481532
MSMEG_2436	MSMEG_2436	conserved hypothetical protein	-1.6694	8.89834e-22
MSMEG_5335	MSMEG_5335	formamidase	-1.6693	4.20143e-06
MSMEG_3708	MSMEG_3708	catalase	-1.6687	7.05652e-07
MSMEG_0385	MSMEG_0385	putative glycosyl transferase	-1.6687	5.21821e-06
purM	MSMEG_5798	phosphoribosylformylglycinamidine cyclo-ligase	-1.6677	2.05084e-25
MSMEG_0857	MSMEG_0857	conserved hypothetical protein	-1.666	0.000676013
MSMEG_0557	MSMEG_0557	hypothetical protein	-1.665	1.02211e-11
MSMEG_3517	MSMEG_3517	HAD-superfamily protein subfamily protein IB hydrolase	-1.6595	0.000302039
MSMEG_5325	MSMEG_5325	hypothetical protein	-1.6569	3.34611e-06
MSMEG_4627	MSMEG_4627	nucleoside diphosphate kinase	-1.6567	7.38866e-19
MSMEG_6044	MSMEG_6044	periplasmic binding proteins and sugar binding domain of the LacI family protein, putative	-1.6558	3.03838e-15
MSMEG_2727	MSMEG_2727	glutamate binding protein	-1.6544	4.22822e-22
MSMEG_4170	MSMEG_4170	ribose transport ATP-binding protein RbsA	-1.6524	1.37528e-05
glmU	MSMEG_5426	UDP-N-acetylglucosamine pyrophosphorylase	-1.652	2.27451e-15
MSMEG_0391	MSMEG_0391	Rmt3 protein	-1.6506	1.34057e-31
MSMEG_1701	MSMEG_1701	purine nucleotide phosphorylase	-1.6491	2.13019e-06
MSMEG_0845	MSMEG_0845	multisubunit Na+/H+ antiporter	-1.6482	6.05356e-12
MSMEG_3393	MSMEG_3393	putative acyl-CoA dehydrogenase	-1.648	2.50803e-05
MSMEG_2499	MSMEG_2499	ABC transporter, membrane spanning protein, putative	-1.6471	0.000663917
MSMEG_4762	MSMEG_4762	ABC transporter binding protein	-1.6466	0.000504834
MSMEG_6285	MSMEG_6285	DNA polymerase III gamma/tau subunit	-1.6463	8.35964e-18
MSMEG_5644	MSMEG_5644	membrane protein	-1.6462	2.96834e-12
MSMEG_1375	MSMEG_1375	tagatose-1,6-bisphosphate aldolase GatY	-1.645	0.00123803
MSMEG_6184	MSMEG_6184	hydrolase, alpha/beta fold family protein	-1.6447	7.57609e-12
MSMEG_6359	MSMEG_6359	trypsin domain protein	-1.6444	1.45226e-05
MSMEG_5166	MSMEG_5166	Na+/solute symporter	-1.6426	6.56611e-07
glyS	MSMEG_4485	glycyl-tRNA synthetase	-1.6417	1.66703e-25
atpE	MSMEG_4941	ATP synthase F0, C subunit	-1.6399	1.47726e-24
MSMEG_4721	MSMEG_4721	permease of the major facilitator superfamily protein	-1.6399	1.02067e-07
MSMEG_3214	MSMEG_3214	hypothetical protein	-1.6398	5.00488e-09
MSMEG_4383	MSMEG_4383	MmpL5 protein	-1.6375	2.05493e-12
MSMEG_6195	MSMEG_6195	ion-transporting ATPase	-1.6374	2.24969e-22
thiE	MSMEG_0789	thiamine-phosphate pyrophosphorylase	-1.6348	1.24225e-08
MSMEG_2460	MSMEG_2460	transporter permease 1	-1.6343	2.28518e-05
MSMEG_4626	MSMEG_4626	ribonuclease, Rne/Rng family protein	-1.633	5.13466e-26
MSMEG_6191	MSMEG_6191	translation initiation inhibitor	-1.6312	1.7713e-15
MSMEG_0070	MSMEG_0070	hypothetical protein	-1.6297	4.70278e-13
recC	MSMEG_1328	exodeoxyribonuclease V, gamma subunit	-1.6276	7.15019e-12
MSMEG_4683	MSMEG_4683	putative formamidopyrimidine-DNA glycosylase	-1.6262	3.26371e-10
MSMEG_1580	MSMEG_1580	O-sialoglycoprotein endopeptidase	-1.6244	2.07399e-09
MSMEG_0236	MSMEG_0236	putative conserved transmembrane protein	-1.624	2.9186e-06
MSMEG_5146	MSMEG_5146	binding protein dependent transport protein	-1.6238	0.000256441
MSMEG_3704	MSMEG_3704	3-alpha-hydroxysteroid dehydrogenase	-1.6237	2.77885e-06
MSMEG_4948	MSMEG_4948	Sua5/YciO/YrdC/YwlC family protein	-1.6231	8.07507e-08
MSMEG_6361	MSMEG_6361	transcriptional regulator, MarR family protein	-1.6218	3.35615e-11
MSMEG_4115	MSMEG_4115	3-hydroxybutyryl-CoA dehydrogenase	-1.6196	7.76364e-10
MSMEG_4488	MSMEG_4488	hydrolase, nudix family protein	-1.6181	9.84567e-07
MSMEG_5348	MSMEG_5348	medium-chain fatty acid-CoA ligase	-1.617	0.000584257
MSMEG_3479	MSMEG_3479	thiol peroxidase	-1.6167	3.26449e-23
MSMEG_6369	MSMEG_6369	O-antigen export system, permease protein	-1.6166	5.92327e-16
MSMEG_5951	MSMEG_5951	glycosyl transferase, group 1, putative	-1.6154	0.000492808
MSMEG_1243	MSMEG_1243	conserved hypothetical protein	-1.6147	3.97616e-18
MSMEG_5061	MSMEG_5061	Bacterial extracellular solute-binding protein	-1.6117	7.98976e-21
MSMEG_6607	MSMEG_6607	hypothetical protein	-1.6099	2.14979e-09
MSMEG_3348	MSMEG_3348	bacterial extracellular solute-binding protein, family protein 7	-1.6091	0.00212877
MSMEG_2517	MSMEG_2517	hydrolase, alpha/beta fold family protein, putative	-1.6088	2.52513e-08
MSMEG_1331	MSMEG_1331	enoyl-CoA hydratase	-1.6084	3.60605e-07
pcaC	MSMEG_2530	4-carboxymuconolactone decarboxylase domain protein	-1.6079	0.000170248
MSMEG_2381	MSMEG_2381	conserved hypothetical protein	-1.6074	2.00058e-19
purA	MSMEG_0759	adenylosuccinate synthetase	-1.6073	1.4654e-26
MSMEG_0075	MSMEG_0075	conserved hypothetical protein	-1.6048	5.79709e-07
MSMEG_1162	MSMEG_1162	nitrilotriacetate monooxygenase component A	-1.6044	0.00771161
MSMEG_5043	MSMEG_5043	LprE protein	-1.6	1.60902e-06
MSMEG_4947	MSMEG_4947	glycosyl trasferase	-1.5984	2.48866e-10
MSMEG_3982	MSMEG_3982	acyl-CoA dehydrogenase	-1.5979	0.000948151
trmB	MSMEG_0252	tRNA (guanine-N(7)-)-methyltransferase	-1.5973	4.59341e-16
groL	MSMEG_0880	chaperonin GroL	-1.5966	4.16458e-23
MSMEG_0628	MSMEG_0628	amidohydrolase family protein	-1.5941	2.71242e-11
MSMEG_6353	MSMEG_6353	delta3,5-delta2,4-dienoyl-CoA isomerase	-1.5928	1.28218e-18
MSMEG_0354	MSMEG_0354	conserved hypothetical protein	-1.5928	0.00762846
ureA	MSMEG_3627	urease, gamma subunit	-1.5927	8.80017e-10
MSMEG_5865	MSMEG_5865	conserved hypothetical protein	-1.5913	1.14756e-05
aroE	MSMEG_3028	shikimate-5-dehydrogenase	-1.5902	5.21761e-08
MSMEG_4561	MSMEG_4561	ABC Fe3+-siderophores transporter, periplasmic binding protein	-1.5901	4.45858e-13
MSMEG_3277	MSMEG_3277	polyamine ABC transporter integral membrane protein	-1.5891	4.70776e-08
rpsG	MSMEG_1399	ribosomal protein S7	-1.5888	6.02162e-25
MSMEG_4588	MSMEG_4588	ABC nitrate/sulfonate/bicarbonate family protein transporter, inner membrane subunit	-1.5871	0.000645775
MSMEG_5136	MSMEG_5136	helix-turn-helix motif	-1.5842	4.41657e-09
MSMEG_1453	MSMEG_1453	Citrate transporter	-1.5834	0.000217345
MSMEG_6609	MSMEG_6609	hypothetical protein	-1.5826	7.27502e-09
MSMEG_2198	MSMEG_2198	ThiF family protein	-1.5817	8.74238e-15
rplN	MSMEG_1465	ribosomal protein L14	-1.58	1.36861e-29
MSMEG_6352	MSMEG_6352	conserved hypothetical protein	-1.5784	3.42565e-14
MSMEG_0278	MSMEG_0278	hypothetical protein	-1.5782	1.76341e-05
MSMEG_4975	MSMEG_4975	flavin-nucleotide-binding protein	-1.5762	1.02105e-09
MSMEG_1598	MSMEG_1598	conserved hypothetical protein	-1.5743	0.00010315
MSMEG_3279	MSMEG_3279	polyamine ABC transporter permease protein	-1.5727	3.70704e-09
MSMEG_6724	MSMEG_6724	ABC-type cobalt transport system	-1.5724	3.27094e-13
acpP	MSMEG_4326	acyl carrier protein	-1.5711	3.25066e-16
MSMEG_1241	MSMEG_1241	conserved hypothetical protein	-1.5711	0.00365435
dapB	MSMEG_4350	dihydrodipicolinate reductase	-1.5691	0.000576768
MSMEG_3735	MSMEG_3735	YtnM protein	-1.569	5.67087e-11
menB	MSMEG_4114	naphthoate synthase	-1.5678	1.45344e-10
MSMEG_3193	MSMEG_3193	transcriptional regulator, TetR family protein	-1.5675	6.25335e-06
MSMEG_1483	MSMEG_1483	preprotein translocase, SecY subunit	-1.5672	1.51932e-31
MSMEG_3146	MSMEG_3146	invasin 1	-1.5659	1.84758e-06
MSMEG_1985	MSMEG_1985	transcriptional regulator, LysR family protein	-1.5657	1.44487e-05
MSMEG_5734	MSMEG_5734	alpha-methylacyl-CoA racemase	-1.5652	4.14961e-08
MSMEG_6159	MSMEG_6159	conserved domain protein	-1.5632	1.15888e-25
MSMEG_1007	MSMEG_1007	transport protein	-1.562	6.24836e-06
MSMEG_3236	MSMEG_3236	ABC-type amino acid transport system, permease component	-1.5585	3.24193e-15
MSMEG_1567	MSMEG_1567	conserved hypothetical protein	-1.5569	2.23569e-10
ureB	MSMEG_3626	urease, beta subunit	-1.5568	2.50621e-08
MSMEG_3736	MSMEG_3736	hypothetical protein	-1.5566	0.00013468
MSMEG_0007	MSMEG_0007	conserved hypothetical protein	-1.5564	5.01526e-17
MSMEG_6465	MSMEG_6465	chloride channel	-1.5516	3.06703e-06
MSMEG_3225	MSMEG_3225	ferredoxin-dependent glutamate synthase 1	-1.5506	1.15558e-27
MSMEG_4974	MSMEG_4974	rrf2 family protein (putative transcriptional regulator)	-1.5502	3.7967e-06
MSMEG_0386	MSMEG_0386	NAD dependent epimerase/dehydratase family protein	-1.5499	4.22259e-10
MSMEG_4113	MSMEG_4113	acyl-CoA dehydrogenase	-1.5498	6.74479e-09
MSMEG_0621	MSMEG_0621	low molecular weight protein antigen 7	-1.5498	0.000182967
MSMEG_0948	MSMEG_0948	conserved hypothetical protein	-1.5494	5.91889e-16
MSMEG_6381	MSMEG_6381	conserved hypothetical protein	-1.5491	9.56115e-11
MSMEG_1964	MSMEG_1964	mitomycin radical oxidase	-1.5491	0.000348566
MSMEG_1963	MSMEG_1963	putative transcriptional regulatory protein	-1.5461	6.21941e-10
MSMEG_0862	MSMEG_0862	molybdopterin biosynthesis protein MoeA	-1.5451	1.12756e-10
rplX	MSMEG_1466	ribosomal protein L24	-1.544	5.03117e-31
MSMEG_6750	MSMEG_6750	hypothetical protein	-1.5439	1.93885e-07
MSMEG_6518	MSMEG_6518	conserved hypothetical protein	-1.5434	5.35969e-18
MSMEG_4713	MSMEG_4713	HpcH/HpaI aldolase/citrate lyase family protein	-1.5416	3.93393e-07
MSMEG_2834	MSMEG_2834	tRNA	-1.5408	0.000305755
asnB	MSMEG_4269	asparagine synthase (glutamine-hydrolyzing)	-1.54	9.09858e-17
nusB	MSMEG_3036	transcription antitermination factor NusB	-1.5377	5.4189e-18
MSMEG_5791	MSMEG_5791	conserved hypothetical protein	-1.5377	9.75889e-06
MSMEG_5054	MSMEG_5054	ABC transporter, quaternary amine uptake transporter (QAT) family protein, substrate-binding protein	-1.5375	2.60003e-08
snm	MSMEG_0623	secretion protein Snm4	-1.537	2.1189e-05
MSMEG_6723	MSMEG_6723	conserved hypothetical protein	-1.5363	1.09719e-08
cheR	MSMEG_5553	CheR methyltransferase, SAM binding domain protein	-1.5332	4.90365e-14
MSMEG_3981	MSMEG_3981	L-carnitine dehydratase/bile acid-inducible protein F	-1.533	2.1626e-05
rpsJ	MSMEG_1435	ribosomal protein S10	-1.5319	3.94963e-32
MSMEG_0657	MSMEG_0657	Rieske 2Fe-2S domain protein	-1.5304	0.000624625
MSMEG_0370	MSMEG_0370	conserved hypothetical protein	-1.5303	3.56117e-24
MSMEG_4957	MSMEG_4957	homoserine dehydrogenase	-1.5282	3.92461e-22
MSMEG_5240	MSMEG_5240	fumarate hydratase class II	-1.5251	3.99448e-28
MSMEG_6789	MSMEG_6789	transcriptional regulator, GntR family protein	-1.5249	0.000680847
MSMEG_1578	MSMEG_1578	peptidase M22, glycoprotease	-1.5238	1.63958e-06
MSMEG_5279	MSMEG_5279	conserved hypothetical protein	-1.5238	1.19843e-05
MSMEG_0150	MSMEG_0150	NAD(P) transhydrogenase beta subunit	-1.5237	0.000434661
MSMEG_6876	MSMEG_6876	branched chain amino acid transport ATP-binding protein	-1.5235	0.000167183
pyc	MSMEG_6648	pyruvate carboxylase	-1.5227	8.3471e-07
MSMEG_4241	MSMEG_4241	possible conserved integral membrane protein	-1.5201	1.0989e-13
gabT	MSMEG_6685	4-aminobutyrate transaminase	-1.5192	5.81489e-06
panE	MSMEG_0153	2-dehydropantoate 2-reductase	-1.5187	0.000181743
MSMEG_0269	MSMEG_0269	3-oxoacyl-[acyl-carrier-protein] reductase	-1.5184	2.17103e-05
MSMEG_2986	MSMEG_2986	amidohydrolase, AtzE family protein	-1.5184	0.00258005
MSMEG_2330	MSMEG_2330	SAM-dependent methyltransferase	-1.5174	2.35035e-15
rplI	MSMEG_6894	ribosomal protein L9	-1.5169	2.03184e-25
MSMEG_5165	MSMEG_5165	integral membrane protein	-1.5158	0.00557322
MSMEG_6586	MSMEG_6586	alpha/beta hydrolase, putative	-1.5153	0.000855673
MSMEG_5480	MSMEG_5480	hypothetical protein	-1.5144	0.0099053
glnA	MSMEG_4294	glutamine synthetase, type I	-1.5128	2.30831e-24
MSMEG_2335	MSMEG_2335	hexapeptide transferase family protein	-1.5125	1.22962e-15
MSMEG_5967	MSMEG_5967	glucose-methanol-choline oxidoreductase	-1.51	5.34768e-10
MSMEG_2350	MSMEG_2350	conserved hypothetical protein	-1.51	1.25517e-06
MSMEG_2270	MSMEG_2270	hypothetical protein	-1.5054	1.94943e-05
MSMEG_1416	MSMEG_1416	Pyridine nucleotide-disulphide oxidoreductase	-1.5032	3.68018e-15
MSMEG_5733	MSMEG_5733	universal stress protein family protein	-1.5032	3.09096e-07
MSMEG_1136	MSMEG_1136	conserved hypothetical protein	-1.5028	1.41659e-08
MSMEG_2349	MSMEG_2349	glycosyl hydrolase, family protein 57	-1.5027	9.82421e-12
iscS	MSMEG_1242	cysteine desulfurase IscS	-1.5025	2.48496e-18
MSMEG_0086	MSMEG_0086	1-phosphofructokinase	-1.5024	1.04905e-06
bioD	MSMEG_3190	dethiobiotin synthase	-1.5022	0.00384088
MSMEG_4679	MSMEG_4679	hypothetical protein	-1.5013	2.27139e-07
MSMEG_4263	MSMEG_4263	ubiquinol-cytochrome c reductase cytochrome b subunit	-1.4985	1.47453e-31
MSMEG_3629	MSMEG_3629	conserved hypothetical protein	-1.4969	0.000346221
MSMEG_1176	MSMEG_1176	hypothetical protein	-1.4965	3.0651e-08
MSMEG_5324	MSMEG_5324	conserved hypothetical protein	-1.4954	3.43032e-06
tpiA	MSMEG_3086	triosephosphate isomerase	-1.4952	2.91244e-25
MSMEG_2985	MSMEG_2985	fumarate hydratase class I, anaerobic	-1.4947	0.00286471
MSMEG_4084	MSMEG_4084	putative acyl-CoA dehydrogenase	-1.4944	1.10227e-09
MSMEG_6524	MSMEG_6524	ABC Polyamine/Opine/Phosphonate transporter, periplasmic ligand binding protein	-1.4944	1.37407e-09
MSMEG_0858	MSMEG_0858	cell division control protein Cdc48	-1.4938	2.53649e-14
MSMEG_3172	MSMEG_3172	DNA polymerase IV 1	-1.4925	1.95318e-07
MSMEG_0316	MSMEG_0316	putative NagC regulator	-1.4923	4.15721e-07
MSMEG_3906	MSMEG_3906	tRNA (adenine-N(1)-)-methyltransferase	-1.4901	3.07442e-10
MSMEG_0240	MSMEG_0240	conserved hypothetical protein	-1.4899	3.60202e-14
MSMEG_5830	MSMEG_5830	29 kda antigen Cfp29	-1.4887	7.4262e-10
mmsB	MSMEG_1496	3-hydroxyisobutyrate dehydrogenase	-1.4884	2.4407e-06
rimM	MSMEG_2437	16S rRNA processing protein RimM	-1.4864	2.53905e-22
MSMEG_6128	MSMEG_6128	two-component system response regulator	-1.4861	1.00104e-08
MSMEG_6758	MSMEG_6758	transport integral membrane protein	-1.4848	3.45233e-10
rnpA	MSMEG_6945	ribonuclease P protein component	-1.4842	1.79137e-15
MSMEG_1855	MSMEG_1855	tetratricopeptide repeat protein, putative	-1.4834	2.6763e-07
MSMEG_1053	MSMEG_1053	conserved hypothetical protein	-1.483	4.03718e-15
MSMEG_1378	MSMEG_1378	1-phosphofructokinase	-1.4828	0.00206654
MSMEG_1055	MSMEG_1055	hexapeptide transferase family protein	-1.4816	6.18771e-16
MSMEG_4395	MSMEG_4395	excalibur domain family protein	-1.4815	0.00369248
MSMEG_6062	MSMEG_6062	Fe uptake system permease	-1.4808	0.00027102
MSMEG_1992	MSMEG_1992	L-carnitine dehydratase/bile acid-inducible protein F	-1.4797	0.000130597
MSMEG_6769	MSMEG_6769	transporter, monovalent cation:proton antiporter-2 (CPA2) family protein	-1.4793	1.68249e-14
MSMEG_3029	MSMEG_3029	peptidase, A24 (type IV prepilin peptidase) family protein	-1.4792	0.00313404
rpsN	MSMEG_1468	ribosomal protein S14p/S29e	-1.4783	2.59262e-09
MSMEG_1336	MSMEG_1336	flavohemoprotein, putative	-1.478	1.78697e-05
MSMEG_0223	MSMEG_0223	conserved hypothetical protein	-1.4751	0.000313231
lysA	MSMEG_4958	diaminopimelate decarboxylase	-1.4734	1.82304e-19
MSMEG_1961	MSMEG_1961	conserved hypothetical protein	-1.4729	1.51857e-06
MSMEG_2095	MSMEG_2095	serine esterase, cutinase family protein	-1.4725	6.30719e-08
MSMEG_2167	MSMEG_2167	aminopeptidase, putative	-1.4701	0.000704004
MSMEG_4640	MSMEG_4640	secreted protein	-1.4687	0.00197929
MSMEG_0018	MSMEG_0018	ABC transporter, permease/ATP-binding protein	-1.4686	0.0034836
MSMEG_6024	MSMEG_6024	acetoacetyl-CoA synthase	-1.4681	3.42209e-10
MSMEG_0830	MSMEG_0830	acetyltransferase, gnat family protein	-1.4675	3.93246e-08
MSMEG_0730	MSMEG_0730	oleandomycin glycosyltransferase	-1.4671	0.000116409
atpB	MSMEG_4942	ATP synthase F0, A subunit	-1.4626	8.96792e-24
MSMEG_0254	MSMEG_0254	conserved hypothetical protein	-1.4623	1.12902e-06
MSMEG_3873	MSMEG_3873	cobalamin biosynthesis protein cobIJ	-1.4609	5.56751e-13
MSMEG_4659	MSMEG_4659	GntR-family protein transcriptional regulator	-1.4609	1.27987e-05
MSMEG_2665	MSMEG_2665	conserved hypothetical protein	-1.4591	1.3421e-06
mraY	MSMEG_4230	phospho-N-acetylmuramoyl-pentapeptide-transferase	-1.4586	2.08247e-14
MSMEG_6375	MSMEG_6375	transporter, major facilitator family protein	-1.4586	0.00179429
MSMEG_5717	MSMEG_5717	pyridoxamine 5'-phosphate oxidase family protein	-1.456	1.24337e-05
MSMEG_6439	MSMEG_6439	regulator of ribonuclease activity A	-1.4556	4.76529e-09
MSMEG_0847	MSMEG_0847	NADH-ubiquinone/plastoquinone oxidoreductase chain 4l family protein	-1.4537	4.58891e-09
MSMEG_6015	MSMEG_6015	putative acyl-CoA dehydrogenase	-1.4527	0.00246671
MSMEG_6300	MSMEG_6300	transcriptional regulator, GntR family protein	-1.45	1.02034e-05
MSMEG_0673	MSMEG_0673	hypothetical protein	-1.4499	2.0374e-06
MSMEG_2287	MSMEG_2287	transport protein	-1.4498	3.27459e-05
MSMEG_5128	MSMEG_5128	conserved hypothetical protein	-1.448	5.55281e-08
MSMEG_0349	MSMEG_0349	virulence factor mce family protein	-1.448	4.02804e-05
MSMEG_5221	MSMEG_5221	GCN5-related N-acetyltransferase	-1.4479	3.31258e-12
MSMEG_2934	MSMEG_2934	lipid A biosynthesis lauroyl acyltransferase	-1.4479	8.72633e-09
lepA	MSMEG_4556	GTP-binding protein LepA	-1.4477	5.40047e-16
purH	MSMEG_5515	bifunctional purine biosynthesis protein PurH	-1.4475	1.36545e-19
tylF	MSMEG_0388	Macrocin-O-methyltransferase	-1.4469	1.58148e-14
MSMEG_0945	MSMEG_0945	conserved domain protein	-1.4463	8.34908e-14
rpsB	MSMEG_2519	ribosomal protein S2	-1.4462	3.82153e-28
MSMEG_3209	MSMEG_3209	bifunctional HisA/TrpF protein	-1.4451	1.59113e-09
MSMEG_2328	MSMEG_2328	probable enoyl-CoA hydratase	-1.445	8.20057e-09
MSMEG_2925	MSMEG_2925	permease membrane component	-1.4449	4.41755e-18
MSMEG_3341	MSMEG_3341	Transposase IS116/IS110/IS902 family protein	-1.4437	0.000119885
MSMEG_2125	MSMEG_2125	glycerol operon regulatory protein	-1.4434	3.98778e-05
MSMEG_5422	MSMEG_5422	transcriptional regulator, MazG family protein	-1.4412	8.26944e-12
MSMEG_0565	MSMEG_0565	putative glycosyl transferases group 1	-1.4403	0.00133727
trpA	MSMEG_3221	tryptophan synthase, alpha subunit	-1.4381	8.64411e-18
MSMEG_2196	MSMEG_2196	sensory box/response regulator	-1.4381	3.29761e-12
MSMEG_6319	MSMEG_6319	penicillin-binding protein, transpeptidase	-1.4376	7.66714e-11
MSMEG_5129	MSMEG_5129	N-Acetyl-1-D-myo-Inosityl-2-Amino-2-Deoxy-alpha-D-Glucopyranoside Deacetylase MshB	-1.4356	2.0875e-09
MSMEG_5241	MSMEG_5241	GAF family protein	-1.4353	7.02023e-07
MSMEG_5207	MSMEG_5207	conserved hypothetical protein	-1.4343	0.00171609
MSMEG_6109	MSMEG_6109	LpqG protein	-1.433	2.30847e-08
MSMEG_3602	MSMEG_3602	ribose transport ATP-binding protein RbsA	-1.433	2.82709e-07
oppD	MSMEG_4997	ABC transporter, ATP-binding protein OppD	-1.4329	2.04745e-07
MSMEG_1209	MSMEG_1209	glycosidase	-1.4326	0.000382313
gcl	MSMEG_5476	glyoxylate carboligase	-1.4323	0.00101286
MSMEG_5976	MSMEG_5976	epimerase/dehydratase	-1.432	1.4546e-05
MSMEG_2936	MSMEG_2936	hydrolase, nudix family protein	-1.4317	3.28915e-08
MSMEG_1703	MSMEG_1703	amidohydrolase	-1.4314	4.89312e-10
MSMEG_6471	MSMEG_6471	glycine/D-amino acid oxidase	-1.431	1.1663e-11
MSMEG_6699	MSMEG_6699	conserved hypothetical protein	-1.4294	0.000112063
MSMEG_3237	MSMEG_3237	ATP-binding protein	-1.4287	1.42668e-10
MSMEG_6771	MSMEG_6771	conserved hypothetical protein	-1.4286	0.000754002
MSMEG_6687	MSMEG_6687	aldehyde dehydrogenase, thermostable	-1.4273	5.67397e-06
MSMEG_6385	MSMEG_6385	putative oxidoreductase in MprA 5'region	-1.4263	8.98357e-14
MSMEG_5362	MSMEG_5362	hypothetical protein	-1.4252	3.61158e-11
MSMEG_0025	MSMEG_0025	conserved hypothetical protein	-1.4251	1.32598e-08
MSMEG_0157	MSMEG_0157	oxalyl-CoA decarboxylase	-1.4248	2.42779e-05
gyrA	MSMEG_0006	DNA gyrase, A subunit	-1.4238	1.37727e-29
MSMEG_0244	MSMEG_0244	two component response transcriptional regulatory protein prra	-1.4202	1.9805e-18
MSMEG_1510	MSMEG_1510	dTDP-4-dehydrorhamnose 3,5-epimerase	-1.4199	2.92702e-08
MSMEG_1285	MSMEG_1285	tetratricopeptide repeat family protein	-1.4186	1.25758e-13
MSMEG_6073	MSMEG_6073	RNA methyltransferase, TrmH family protein, group 3	-1.4167	5.81603e-10
MSMEG_4578	MSMEG_4578	conserved hypothetical protein	-1.4162	1.26789e-10
MSMEG_3400	MSMEG_3400	glutamyl-tRNA(Gln) amidotransferase subunit A	-1.4158	0.000134952
MSMEG_0445	MSMEG_0445	amidohydrolase family protein	-1.4155	6.31647e-07
MSMEG_1862	MSMEG_1862	transposase	-1.4149	1.87282e-10
trpS	MSMEG_1657	tryptophanyl-tRNA synthetase	-1.4146	1.61368e-13
efp	MSMEG_3035	translation elongation factor P	-1.4135	1.71694e-14
MSMEG_0443	MSMEG_0443	hydrolase, carbon-nitrogen family protein	-1.4134	0.000125533
MSMEG_5677	MSMEG_5677	conserved hypothetical protein	-1.4133	3.31364e-05
MSMEG_0350	MSMEG_0350	virulence factor Mce family protein	-1.4132	0.000115552
MSMEG_5220	MSMEG_5220	esterase/lipase/thioesterase	-1.4115	6.62813e-12
murD	MSMEG_4229	UDP-N-acetylmuramoylalanine--D-glutamate ligase	-1.4114	3.47188e-09
MSMEG_6939	MSMEG_6939	Soj family protein	-1.411	1.31619e-15
MSMEG_5235	MSMEG_5235	short chain dehydrogenase family protein	-1.4104	0.00241069
MSMEG_4081	MSMEG_4081	Transposase IS116/IS110/IS902 family protein	-1.4097	0.000196848
MSMEG_5848	MSMEG_5848	amino acid permease-associated region	-1.4088	3.11647e-07
MSMEG_3532	MSMEG_3532	serine/threonine dehydratase family protein	-1.4086	6.65885e-09
MSMEG_2764	MSMEG_2764	probable conserved alanine rich transmembrane protein	-1.4084	1.7066e-05
MSMEG_1638	MSMEG_1638	Roadblock/LC7 domain protein	-1.4067	1.96623e-05
MSMEG_5437	MSMEG_5437	probable serine/threonine-protein kinase PknB	-1.4064	0.00124256
MSMEG_3505	MSMEG_3505	6-aminohexanoate-cyclic-dimer hydrolase	-1.4052	5.81835e-09
rpsR	MSMEG_6895	ribosomal protein S18	-1.4051	1.39525e-20
MSMEG_6190	MSMEG_6190	metallo-beta-lactamase family protein	-1.4042	7.88072e-14
MSMEG_1927	MSMEG_1927	cobyrinic Acid a,c-diamide synthase	-1.4041	2.66865e-10
MSMEG_2501	MSMEG_2501	ABC nitrate/sulfonate/bicarbonate family protein transporter, inner membrane subunit	-1.4039	0.00476076
MSMEG_4692	MSMEG_4692	conserved hypothetical protein	-1.4021	1.08201e-16
MSMEG_1142	MSMEG_1142	ABC-transporter integral membrane protein	-1.4017	0.00194183
MSMEG_3379	MSMEG_3379	2-deoxy-D-gluconate 3-dehydrogenase	-1.4016	0.000551656
MSMEG_1640	MSMEG_1640	ATP/GTP-binding protein	-1.3977	1.34553e-12
MSMEG_6089	MSMEG_6089	conserved hypothetical protein	-1.3968	2.59883e-13
rpoC	MSMEG_1368	DNA-directed RNA polymerase, beta' subunit	-1.3961	1.22262e-21
MSMEG_6815	MSMEG_6815	secreted protein	-1.3938	9.55268e-07
prfA	MSMEG_4950	peptide chain release factor 1	-1.3925	9.97385e-14
MSMEG_6407	MSMEG_6407	Cof-like hydrolase	-1.3923	5.95031e-08
MSMEG_1248	MSMEG_1248	hypothetical protein	-1.391	0.000296993
MSMEG_4678	MSMEG_4678	hypothetical protein	-1.3903	7.18104e-07
MSMEG_6261	MSMEG_6261	glutamine amidotransferase, class II	-1.3896	0.0028455
MSMEG_0104	MSMEG_0104	transcriptional regulator, LysR family protein	-1.3872	0.00603184
cmk	MSMEG_3739	cytidylate kinase	-1.3871	9.70837e-10
MSMEG_4940	MSMEG_4940	bacteriophage lysis protein	-1.3862	4.5627e-21
MSMEG_3032	MSMEG_3032	conserved hypothetical protein	-1.384	2.03974e-07
MSMEG_1343	MSMEG_1343	tRNA	-1.3823	9.27241e-05
leuC	MSMEG_2387	3-isopropylmalate dehydratase, large subunit	-1.3811	1.63313e-14
MSMEG_3008	MSMEG_3008	putative sigma 54 type regulator	-1.3811	8.26957e-05
MSMEG_0906	MSMEG_0906	DNA-binding protein	-1.3806	1.35709e-06
MSMEG_0262	MSMEG_0262	conserved hypothetical protein	-1.3806	1.56981e-05
murG	MSMEG_4227	undecaprenyldiphospho-muramoylpentapeptide beta-N-acetylglucosaminyltransferase	-1.3802	5.71198e-09
MSMEG_4596	MSMEG_4596	hypothetical protein	-1.3784	1.04556e-06
MSMEG_1684	MSMEG_1684	conserved hypothetical protein	-1.377	2.26606e-12
MSMEG_5859	MSMEG_5859	aldehyde dehydrogenase (NAD) family protein	-1.3755	0.000608903
MSMEG_4538	MSMEG_4538	cysteine desulphurase, SufS	-1.3754	1.50126e-06
MSMEG_0235	MSMEG_0235	probable conserved membrane protein	-1.3748	2.43458e-05
MSMEG_6098	MSMEG_6098	chalcone/stilbene synthase family protein	-1.3743	1.23566e-07
rpsF	MSMEG_6897	ribosomal protein S6	-1.3719	3.30796e-16
MSMEG_1653	MSMEG_1653	hypothetical protein	-1.3704	0.00241823
MSMEG_1210	MSMEG_1210	conserved hypothetical protein	-1.3702	0.000131397
MSMEG_1428	MSMEG_1428	glucose-methanol-choline oxidoreductase	-1.3683	6.9789e-08
MSMEG_4912	MSMEG_4912	putative helicase	-1.3677	1.72743e-09
MSMEG_6411	MSMEG_6411	conserved hypothetical protein	-1.3676	2.3582e-06
MSMEG_5036	MSMEG_5036	rhomboid family protein	-1.3675	2.33224e-05
MSMEG_4116	MSMEG_4116	3-hydroxybutyryl-CoA dehydrogenase	-1.3668	3.79589e-06
MSMEG_0946	MSMEG_0946	NAD dependent epimerase/dehydratase family protein	-1.3664	6.26693e-21
hisD	MSMEG_3205	histidinol dehydrogenase	-1.3658	6.52916e-16
MSMEG_5503	MSMEG_5503	hypothetical protein	-1.3656	0.00258507
MSMEG_4179	MSMEG_4179	probable conserved integral membrane protein	-1.3638	2.02405e-06
MSMEG_0843	MSMEG_0843	multisubunit Na+/H+ antiporter, G subunit	-1.3617	2.78314e-06
MSMEG_1140	MSMEG_1140	glycerol-3-phosphate dehydrogenase 2 [NAD(P)+] (NAD(P)H-dependent glycerol-3-phosphate dehydrogenase 2)	-1.3604	0.000166428
MSMEG_1050	MSMEG_1050	SAM-dependent methyltransferase	-1.3599	1.97573e-11
MSMEG_1617	MSMEG_1617	kumamolisin	-1.3587	4.81882e-15
MSMEG_6107	MSMEG_6107	limonene 1,2-monooxygenase	-1.3581	1.16309e-05
MSMEG_1621	MSMEG_1621	pyrimidine-specific ribonucleoside hydrolase RihA	-1.3559	2.31221e-06
MSMEG_1451	MSMEG_1451	arylsulfatase	-1.3544	1.16482e-12
ilvD	MSMEG_0229	dihydroxy-acid dehydratase	-1.3542	1.72935e-17
MSMEG_1298	MSMEG_1298	guanine deaminase	-1.3541	0.000196911
MSMEG_0352	MSMEG_0352	conserved hypothetical protein	-1.3538	0.00139457
MSMEG_3264	MSMEG_3264	transcriptional regulator	-1.3528	0.000161282
MSMEG_0856	MSMEG_0856	DNA-binding response regulator, LuxR family protein	-1.3501	0.00489751
MSMEG_5045	MSMEG_5045	D-2-hydroxyglutarate dehydrogenase	-1.3494	0.000795388
MSMEG_3389	MSMEG_3389	putative acetolactate synthase	-1.347	0.000290577
psd	MSMEG_0861	phosphatidylserine decarboxylase	-1.3467	7.59173e-08
MSMEG_6185	MSMEG_6185	NTP pyrophosphohydrolase	-1.3451	1.64499e-06
MSMEG_4467	MSMEG_4467	ABC transporter, permease protein UspE	-1.345	0.00311602
MSMEG_6002	MSMEG_6002	coenzyme A transferase, subunit A	-1.3437	0.000254539
MSMEG_6726	MSMEG_6726	ABC transporter, permease protein	-1.3432	8.57666e-10
MSMEG_5237	MSMEG_5237	conserved hypothetical protein	-1.3431	7.06615e-06
MSMEG_3812	MSMEG_3812	acyl-CoA thioesterase	-1.3425	2.62156e-06
MSMEG_4033	MSMEG_4033	TetR-family protein transcriptional regulator	-1.3423	0.0085634
MSMEG_5513	MSMEG_5513	serine/threonine-protein kinase PknE	-1.3421	5.81172e-09
MSMEG_4635	MSMEG_4635	ammonium transporter family protein	-1.3416	0.00575585
trpB	MSMEG_3220	tryptophan synthase, beta subunit	-1.3414	1.17196e-17
MSMEG_6888	MSMEG_6888	transposase subunit	-1.3413	0.000409613
MSMEG_3713	MSMEG_3713	hypothetical protein	-1.341	0.000344102
MSMEG_2433	MSMEG_2433	D-alanyl-D-alanine carboxypeptidase	-1.3406	5.21746e-05
MSMEG_3180	MSMEG_3180	transcriptional regulator, MerR family protein	-1.3406	0.0038399
MSMEG_0046	MSMEG_0046	conserved hypothetical protein	-1.3388	5.07162e-07
MSMEG_6635	MSMEG_6635	alpha subunit of malonate decarboxylase	-1.3381	2.29746e-07
MSMEG_0253	MSMEG_0253	conserved hypothetical protein	-1.3373	0.000402979
MSMEG_5244	MSMEG_5244	two component transcriptional regulatory protein devr	-1.3366	4.29648e-05
MSMEG_0532	MSMEG_0532	transcriptional regulator, TetR family protein	-1.3365	0.00461184
MSMEG_4392	MSMEG_4392	organophopsphate acid anhydrase	-1.335	0.00466102
MSMEG_4260	MSMEG_4260	cytochrome c oxidase subunit 3	-1.3348	3.37168e-18
MSMEG_2935	MSMEG_2935	phosphatidylinositol alpha-mannosyltransferase	-1.3347	7.58438e-07
gyrB	MSMEG_0005	DNA gyrase, B subunit	-1.3344	1.0739e-18
MSMEG_0245	MSMEG_0245	probable conserved transmembrane protein	-1.3337	0.00149982
MSMEG_1211	MSMEG_1211	Fatty acid desaturase	-1.3329	2.53532e-08
MSMEG_4239	MSMEG_4239	LppM protein	-1.3321	5.7918e-07
MSMEG_4682	MSMEG_4682	Na+/H+ antiporter	-1.3314	1.37585e-10
MSMEG_1492	MSMEG_1492	transcriptional regulator, MarR family protein	-1.3312	8.37755e-05
MSMEG_2042	MSMEG_2042	phosphotransferase enzyme family protein	-1.3307	0.00013814
MSMEG_4739	MSMEG_4739	conserved hypothetical protein	-1.3303	5.32667e-05
MSMEG_1247	MSMEG_1247	conserved hypothetical protein	-1.3294	1.75473e-05
MSMEG_5416	MSMEG_5416	LpqU protein	-1.3286	1.28293e-06
MSMEG_6064	MSMEG_6064	lipoprotein	-1.3273	4.30907e-05
MSMEG_5863	MSMEG_5863	cytochrome P450 51	-1.3273	4.93004e-05
secD	MSMEG_2961	protein-export membrane protein SecD	-1.3269	1.08404e-20
MSMEG_5258	MSMEG_5258	steroid delta-isomerase	-1.3269	1.10348e-06
sdhB	MSMEG_1669	succinate dehydrogenase, iron-sulfur protein	-1.3259	5.91682e-18
MSMEG_2109	MSMEG_2109	conserved hypothetical protein	-1.3251	0.00858953
MSMEG_6686	MSMEG_6686	glutaryl-CoA dehydrogenase	-1.3245	4.12978e-05
ychF	MSMEG_5222	GTP-binding protein YchF	-1.3242	8.84425e-14
MSMEG_4142	MSMEG_4142	transcriptional repressor, TetR family protein, putative	-1.3242	1.35262e-09
MSMEG_2434	MSMEG_2434	conserved hypothetical protein	-1.3239	1.86939e-05
MSMEG_6896	MSMEG_6896	single-stranded DNA-binding protein	-1.3234	2.59496e-19
ksgA	MSMEG_5438	dimethyladenosine transferase	-1.3215	3.09435e-14
MSMEG_0814	MSMEG_0814	membrane protein	-1.3191	1.106e-07
rpsT	MSMEG_4571	ribosomal protein S20	-1.3189	7.27341e-15
MSMEG_2652	MSMEG_2652	iron repressor protein	-1.3188	4.9033e-09
MSMEG_6481	MSMEG_6481	conserved hypothetical protein	-1.3182	1.48123e-07
MSMEG_6367	MSMEG_6367	glycosyl transferase, group 2 family protein	-1.3181	4.77719e-11
MSMEG_6931	MSMEG_6931	RNA polymerase sigma-70 factor	-1.3169	0.000572052
MSMEG_0810	MSMEG_0810	putative pyrimidine permease RutG	-1.3164	9.3098e-06
MSMEG_6588	MSMEG_6588	fumarylacetoacetate	-1.3159	0.00500624
MSMEG_5076	MSMEG_5076	ABC transporter membrane-spanning protein	-1.315	5.20959e-05
MSMEG_4043	MSMEG_4043	amidohydrolase 2	-1.314	2.10972e-07
MSMEG_1872	MSMEG_1872	conserved hypothetical protein	-1.3136	2.17206e-05
ehuC	MSMEG_5369	ectoine/hydroxyectoine ABC transporter, permease protein EhuC	-1.3122	0.00255549
upp	MSMEG_1694	uracil phosphoribosyltransferase	-1.3121	0.000230795
MSMEG_0786	MSMEG_0786	serine/threonine protein kinase	-1.3119	3.81535e-08
MSMEG_5044	MSMEG_5044	ATPase	-1.31	2.17884e-10
MSMEG_0405	MSMEG_0405	extra cytoplasmic sigma factor	-1.309	1.79812e-05
pyk	MSMEG_0154	pyruvate kinase	-1.306	0.000200252
MSMEG_6130	MSMEG_6130	two-component sensor protein	-1.3052	3.28801e-09
pncB	MSMEG_4911	putative nicotinate phosphoribosyltransferase	-1.3048	3.76379e-08
MSMEG_4742	MSMEG_4742	clavaldehyde dehydrogenase	-1.3047	0.000264211
MSMEG_5691	MSMEG_5691	conserved hypothetical protein	-1.3038	1.56857e-09
eno	MSMEG_5415	enolase	-1.3035	3.60123e-18
MSMEG_5815	MSMEG_5815	betaine aldehyde dehydrogenase	-1.3032	0.00803566
purE	MSMEG_1820	phosphoribosylaminoimidazole carboxylase, catalytic subunit	-1.3009	9.68716e-07
MSMEG_0270	MSMEG_0270	aminoglycoside phosphotransferase	-1.2999	1.08464e-05
MSMEG_5215	MSMEG_5215	conserved hypothetical protein	-1.2995	2.75878e-06
MSMEG_0011	MSMEG_0011	FAD-binding 9, siderophore-interacting	-1.2983	9.04445e-07
fabG	MSMEG_3150	3-oxoacyl-(acyl-carrier-protein) reductase	-1.2966	3.67242e-16
MSMEG_3112	MSMEG_3112	estradiol 17-beta-dehydrogenase 8	-1.2966	0.000706234
MSMEG_3034	MSMEG_3034	metallopeptidase, M24 family protein	-1.2961	2.62101e-10
MSMEG_0415	MSMEG_0415	NADH-fmn oxidoreductase	-1.2953	1.72244e-11
MSMEG_3647	MSMEG_3647	forkhead-associated protein	-1.2938	1.23737e-13
MSMEG_2318	MSMEG_2318	GTP cyclohydrolase II	-1.2933	3.29704e-07
MSMEG_3507	MSMEG_3507	fructose-bisphosphate aldolase class-I	-1.293	1.812e-11
MSMEG_5414	MSMEG_5414	septum formation initiator subfamily protein, putative	-1.293	2.04599e-10
mdcH	MSMEG_6629	malonate decarboxylase, epsilon subunit	-1.293	0.00526005
MSMEG_6936	MSMEG_6936	conserved hypothetical protein	-1.2927	2.50642e-06
MSMEG_3688	MSMEG_3688	conserved hypothetical protein	-1.2908	3.22043e-09
MSMEG_4647	MSMEG_4647	carbohydrate kinase, PfkB, putative	-1.2907	2.62603e-07
glpK	MSMEG_6229	glycerol kinase	-1.2904	1.69061e-06
MSMEG_4367	MSMEG_4367	formamidase	-1.2903	4.31459e-12
MSMEG_5887	MSMEG_5887	intersectin-EH binding protein Ibp1	-1.2887	2.5967e-06
MSMEG_2900	MSMEG_2900	2-hydroxy-6-oxo-6-phenylhexa-2,4-dienoate hydrolase	-1.2873	0.000600375
MSMEG_1208	MSMEG_1208	glycosyltransferase, group I	-1.2873	0.002606
MSMEG_5447	MSMEG_5447	dolichyl-phosphate-mannose-protein mannosyltransferase	-1.287	1.29305e-08
cobM	MSMEG_3877	precorrin-4 C11-methyltransferase	-1.2857	2.3746e-05
rplA	MSMEG_1347	ribosomal protein L1	-1.285	1.37765e-18
MSMEG_5597	MSMEG_5597	transcriptional regulator, TetR family protein	-1.2848	3.86324e-05
MSMEG_3984	MSMEG_3984	Transposase IS116/IS110/IS902 family protein	-1.2846	0.000528333
MSMEG_3656	MSMEG_3656	ABC transporter, permease/ATP-binding protein	-1.284	3.62397e-07
MSMEG_2468	MSMEG_2468	L-carnitine dehydratase/bile acid-inducible protein F	-1.284	1.90514e-06
edd	MSMEG_0313	phosphogluconate dehydratase	-1.2827	0.000149773
MSMEG_0704	MSMEG_0704	LpqJ protein	-1.2825	1.86862e-06
MSMEG_2459	MSMEG_2459	transporter ATPase	-1.2821	0.00183512
MSMEG_1458	MSMEG_1458	tena/thi-4 family protein	-1.2811	0.00997679
MSMEG_0457	MSMEG_0457	DNA topoisomerase IV subunit B	-1.2801	1.01452e-12
MSMEG_2946	MSMEG_2946	transmembrane protein	-1.2781	0.00282909
MSMEG_0985	MSMEG_0985	sugar transporter family protein	-1.2778	1.08127e-11
MSMEG_1249	MSMEG_1249	ISMsm7, transposase orfB	-1.2775	0.00022337
MSMEG_6182	MSMEG_6182	conserved hypothetical protein	-1.2738	3.72497e-09
MSMEG_6606	MSMEG_6606	hypothetical protein	-1.2738	3.72858e-06
nadE	MSMEG_4617	glutamine-dependent NAD+ synthetase	-1.2735	9.44662e-16
MSMEG_6725	MSMEG_6725	ABC transporter, ATP-binding protein	-1.2732	3.88232e-11
MSMEG_4714	MSMEG_4714	MoaC domain protein	-1.2732	0.000211572
MSMEG_6909	MSMEG_6909	amino acid ABC transporter, permease protein, 3-TM region, His/Glu/Gln/Arg/opine family protein	-1.273	2.98292e-08
MSMEG_5243	MSMEG_5243	helix-turn-helix motif	-1.2711	4.44786e-06
MSMEG_5245	MSMEG_5245	universal stress protein family protein	-1.2697	4.46505e-08
MSMEG_0429	MSMEG_0429	putative ferric uptake regulator	-1.2695	0.00697585
MSMEG_4262	MSMEG_4262	ubiquinol-cytochrome c reductase iron-sulfur subunit	-1.2679	2.83714e-20
MSMEG_2739	MSMEG_2739	conserved hypothetical protein	-1.2671	3.58245e-12
MSMEG_1484	MSMEG_1484	adenylate kinase	-1.2669	7.25811e-16
MSMEG_1393	MSMEG_1393	conserved hypothetical protein	-1.2665	6.92145e-08
MSMEG_1219	MSMEG_1219	ABC-type transport system permease protein II	-1.2642	0.00939775
MSMEG_5273	MSMEG_5273	beta-ketoadipyl CoA thiolase	-1.2634	1.96311e-16
MSMEG_0319	MSMEG_0319	acyltransferase	-1.263	3.84945e-06
MSMEG_4515	MSMEG_4515	putative non-ribosomal peptide synthetase	-1.2629	6.52766e-05
MSMEG_6143	MSMEG_6143	conserved hypothetical protein	-1.2626	8.06257e-06
MSMEG_5233	MSMEG_5233	RmlD substrate binding domain superfamily protein	-1.262	0.00335797
MSMEG_1038	MSMEG_1038	GTP cyclohydrolase II	-1.2615	1.67635e-07
MSMEG_2365	MSMEG_2365	glutamyl-tRNA(Gln) amidotransferase subunit A	-1.2609	7.01069e-11
MSMEG_0860	MSMEG_0860	CDP-diacylglycerol--serine O-phosphatidyltransferase	-1.2583	1.27714e-08
MSMEG_5205	MSMEG_5205	conserved hypothetical protein	-1.2583	0.0005469
MSMEG_6784	MSMEG_6784	beta-lactamase	-1.2578	0.000188696
MSMEG_6329	MSMEG_6329	conserved hypothetical protein	-1.257	1.66421e-12
MSMEG_4737	MSMEG_4737	conserved hypothetical protein	-1.2567	0.000506001
MSMEG_3910	MSMEG_3910	conserved hypothetical protein	-1.2562	3.56814e-05
MSMEG_3830	MSMEG_3830	3-oxoacyl-[acyl-carrier-protein] reductase	-1.2544	0.00828563
MSMEG_0927	MSMEG_0927	conserved hypothetical protein	-1.2538	0.00081169
MSMEG_5693	MSMEG_5693	transporter, major facilitator family protein	-1.2534	1.50197e-06
MSMEG_5999	MSMEG_5999	short chain dehydrogenase	-1.2533	0.000664053
MSMEG_6456	MSMEG_6456	conserved hypothetical protein	-1.2528	0.000155846
MSMEG_5281	MSMEG_5281	LpqV protein	-1.2522	0.00016259
MSMEG_6656	MSMEG_6656	conserved hypothetical protein	-1.252	0.000120652
MSMEG_6942	MSMEG_6942	membrane protein OxaA	-1.2518	1.67131e-12
MSMEG_1581	MSMEG_1581	conserved hypothetical protein	-1.2514	0.000885438
rplK	MSMEG_1346	ribosomal protein L11	-1.2509	3.85411e-13
MSMEG_5707	MSMEG_5707	cupin domain protein	-1.2497	4.80022e-05
MSMEG_6430	MSMEG_6430	hypothetical protein	-1.2485	6.95108e-07
MSMEG_1394	MSMEG_1394	probable conserved transmembrane protein	-1.2484	2.19184e-06
MSMEG_2332	MSMEG_2332	amino acid carrier protein	-1.2472	1.484e-12
MSMEG_5041	MSMEG_5041	probable acyltransferase	-1.2472	7.51707e-09
MSMEG_6337	MSMEG_6337	Phosphotransferase enzyme family protein	-1.247	6.1978e-05
scpA	MSMEG_3742	segregation and condensation protein A	-1.2461	1.62212e-06
MSMEG_2737	MSMEG_2737	ppe family protein	-1.246	0.000186579
MSMEG_6519	MSMEG_6519	pyridoxamine 5'-phosphate oxidase family protein	-1.2456	1.17796e-07
MSMEG_6928	MSMEG_6928	conserved hypothetical protein	-1.244	8.97738e-10
MSMEG_6735	MSMEG_6735	amino acid permease, putative	-1.2438	0.00718846
MSMEG_6383	MSMEG_6383	transcription regulator FurA	-1.2437	0.000394997
MSMEG_5055	MSMEG_5055	NAD-dependent malic enzyme	-1.241	5.09106e-10
MSMEG_3420	MSMEG_3420	gluconate 5-dehydrogenase	-1.241	0.00578714
zwf	MSMEG_0314	glucose-6-phosphate 1-dehydrogenase	-1.2407	2.79284e-05
MSMEG_1245	MSMEG_1245	phosphoadenosine phosphosulfate reductase	-1.2382	4.51198e-13
MSMEG_0071	MSMEG_0071	conserved hypothetical protein	-1.2381	8.03827e-12
MSMEG_1261	MSMEG_1261	hypothetical protein	-1.238	6.3258e-05
MSMEG_6137	MSMEG_6137	non-ribosomal peptide synthetase	-1.2367	4.02245e-09
MSMEG_4354	MSMEG_4354	dipeptide-binding protein of ABC transport system	-1.2364	2.57281e-06
smc	MSMEG_2423	chromosome segregation protein SMC	-1.2356	1.51126e-11
MSMEG_6338	MSMEG_6338	phosphoglycerate mutase family protein, putative	-1.2349	0.00844758
MSMEG_6194	MSMEG_6194	beta-lactamase related protein	-1.2341	0.000323611
tyrS	MSMEG_3758	tyrosyl-tRNA synthetase	-1.2311	9.23857e-12
aroC	MSMEG_3030	chorismate synthase	-1.2307	8.20988e-13
MSMEG_6410	MSMEG_6410	Rieske 2Fe-2S family protein	-1.2298	3.79121e-15
MSMEG_1929	MSMEG_1929	conserved hypothetical protein	-1.2291	5.2306e-07
MSMEG_0795	MSMEG_0795	ABC transporter ATP-binding protein	-1.2284	4.42048e-08
MSMEG_2728	MSMEG_2728	glutamate transport ATP-binding protein GluA	-1.228	2.10887e-07
gcvH	MSMEG_3648	glycine cleavage system H protein	-1.2279	2.91288e-08
MSMEG_6310	MSMEG_6310	4-hydroxybutyrate coenzyme A transferase	-1.2267	6.64889e-05
MSMEG_1807	MSMEG_1807	acetyl-/propionyl-coenzyme A carboxylase alpha chain	-1.2263	3.29583e-16
aroB	MSMEG_3033	3-dehydroquinate synthase	-1.2261	1.01013e-11
MSMEG_6614	MSMEG_6614	integral membrane protein	-1.2256	3.98638e-06
MSMEG_1118	MSMEG_1118	amino acid permease	-1.225	0.000286816
MSMEG_3045	MSMEG_3045	integral membrane protein	-1.2247	1.13757e-07
MSMEG_1639	MSMEG_1639	conserved hypothetical protein	-1.2233	5.24942e-06
MSMEG_1795	MSMEG_1795	2-deoxy-scyllo-inosamine dehydrogenase	-1.2218	0.00279759
MSMEG_5090	MSMEG_5090	conserved hypothetical protein	-1.2215	4.54018e-08
rimI	MSMEG_1579	ribosomal-protein-alanine acetyltransferase	-1.2212	2.6995e-05
MSMEG_1068	MSMEG_1068	regulatory protein	-1.2211	9.0833e-05
MSMEG_5851	MSMEG_5851	putative esterase superfamily protein	-1.2206	0.000892218
MSMEG_5440	MSMEG_5440	deoxyribonuclease	-1.219	4.02407e-05
MSMEG_1486	MSMEG_1486	RNA polymerase sigma-70 factor	-1.2185	1.44278e-06
MSMEG_1735	MSMEG_1735	dihydrolipoamide dehydrogenase	-1.2181	1.32433e-10
MSMEG_3018	MSMEG_3018	transglutaminase domain protein	-1.2145	0.000117906
pgk	MSMEG_3085	phosphoglycerate kinase	-1.2129	1.40014e-17
sdhA	MSMEG_1670	succinate dehydrogenase, flavoprotein subunit	-1.2123	3.61256e-17
MSMEG_3874	MSMEG_3874	transcriptional regulator, TetR family protein	-1.2119	0.00160745
MSMEG_6644	MSMEG_6644	malyl-CoA lyase	-1.2117	0.00128323
topA	MSMEG_6157	DNA topoisomerase I	-1.2109	5.53525e-16
MSMEG_0854	MSMEG_0854	two-component system sensor kinase	-1.2107	0.000398995
mfd	MSMEG_5423	transcription-repair coupling factor	-1.21	2.5222e-15
dapB	MSMEG_0733	dihydrodipicolinate reductase, N-terminus domain protein	-1.2098	0.000476557
MSMEG_0564	MSMEG_0564	xanthine/uracil permease	-1.2095	1.66204e-05
MSMEG_4231	MSMEG_4231	UDP-N-acetylmuramoyl-tripeptide--D-alanyl-D-alanine ligase	-1.2089	4.58955e-08
MSMEG_1196	MSMEG_1196	SNF2 domain protein	-1.2088	0.000196483
MSMEG_6409	MSMEG_6409	acyltransferase family protein	-1.2079	7.09324e-11
MSMEG_0504	MSMEG_0504	carbohydrate kinase	-1.2078	0.00714988
MSMEG_6553	MSMEG_6553	ABC transporter ATP-binding protein	-1.2077	0.000191827
MSMEG_1048	MSMEG_1048	probable enoyl-CoA hydratase	-1.207	2.5219e-06
lipP	MSMEG_4680	carboxylesterase, putative	-1.2054	2.7001e-09
MSMEG_1418	MSMEG_1418	RNA polymerase ECF-type sigma factor	-1.2046	0.00752667
MSMEG_0933	MSMEG_0933	conserved hypothetical protein	-1.2016	6.13888e-13
MSMEG_6642	MSMEG_6642	caib/baif family protein	-1.2016	0.000668188
MSMEG_1597	MSMEG_1597	Transcription factor WhiB	-1.2007	0.000621407
MSMEG_4922	MSMEG_4922	conserved hypothetical protein	-1.2007	0.00399818
MSMEG_1863	MSMEG_1863	putative transposase	-1.1999	0.000435783
MSMEG_3210	MSMEG_3210	inositol monophosphate phosphatase	-1.1979	1.55879e-09
MSMEG_1334	MSMEG_1334	metallo-beta-lactamase family protein	-1.1973	9.77484e-06
MSMEG_5435	MSMEG_5435	acyl-CoA synthase	-1.1971	3.34301e-11
MSMEG_3689	MSMEG_3689	sodium:solute symporter	-1.194	3.0311e-15
MSMEG_1854	MSMEG_1854	valosin containing protein-1	-1.1936	1.34762e-05
MSMEG_1895	MSMEG_1895	HTH-type transcriptional regulator AlsR	-1.1936	0.00995737
rpmF	MSMEG_5489	ribosomal protein L32	-1.1933	3.51411e-07
MSMEG_6447	MSMEG_6447	hypothetical protein	-1.1928	0.00304408
MSMEG_1936	MSMEG_1936	conserved hypothetical protein	-1.1922	3.33637e-10
MSMEG_6127	MSMEG_6127	anti-anti-sigma factor	-1.1919	6.80197e-12
MSMEG_5710	MSMEG_5710	hypothetical protein	-1.1914	0.000369459
MSMEG_4685	MSMEG_4685	oxidoreductase	-1.1911	1.96158e-05
MSMEG_2329	MSMEG_2329	methyltransferase, UbiE/COQ5 family protein	-1.1905	2.68615e-11
MSMEG_5442	MSMEG_5442	glutamate dehydrogenase	-1.19	8.35738e-10
MSMEG_3670	MSMEG_3670	transporter, small multidrug resistance (SMR) family protein	-1.1879	0.007724
manA	MSMEG_1836	mannose-6-phosphate isomerase, class I	-1.1872	8.77202e-08
MSMEG_2039	MSMEG_2039	putative transcriptional regulator	-1.1872	0.00848563
MSMEG_4560	MSMEG_4560	periplasmic binding protein	-1.1871	3.08821e-06
MSMEG_0608	MSMEG_0608	glyoxalase family protein	-1.1864	0.000148883
MSMEG_6666	MSMEG_6666	conserved hypothetical protein	-1.1855	1.84658e-05
MSMEG_4697	MSMEG_4697	conserved hypothetical protein	-1.1855	2.31355e-05
pyrD	MSMEG_4198	dihydroorotate oxidase	-1.1854	1.55688e-06
ribF	MSMEG_2653	riboflavin biosynthesis protein RibF	-1.1851	2.78709e-09
MSMEG_6881	MSMEG_6881	transcriptional regulator, GntR family protein	-1.1851	0.000678484
MSMEG_0959	MSMEG_0959	putative conserved transmembrane protein	-1.1844	0.000286399
MSMEG_1260	MSMEG_1260	hypothetical protein	-1.1833	7.08758e-06
MSMEG_1223	MSMEG_1223	hypothetical protein	-1.183	0.00757761
MSMEG_6295	MSMEG_6295	shikimate transporter	-1.1822	0.00292602
MSMEG_4723	MSMEG_4723	conserved hypothetical protein	-1.1819	2.43682e-08
MSMEG_0478	MSMEG_0478	secreted protein, putative	-1.181	0.00198553
MSMEG_3796	MSMEG_3796	lysyl-tRNA synthetase	-1.1803	1.45344e-09
rpsI	MSMEG_1557	ribosomal protein S9	-1.1799	1.19783e-16
MSMEG_0224	MSMEG_0224	O-methyltransferase MdmC	-1.1797	0.000118295
MSMEG_6415	MSMEG_6415	conserved hypothetical protein	-1.1785	5.76334e-06
MSMEG_0251	MSMEG_0251	conserved hypothetical protein	-1.1756	1.17219e-07
MSMEG_3441	MSMEG_3441	hypothetical protein	-1.1748	2.41573e-05
MSMEG_5871	MSMEG_5871	HIT family protein	-1.1726	0.000113967
MSMEG_1725	MSMEG_1725	putative transposase	-1.1706	0.0025921
ectC	MSMEG_3899	ectoine synthase	-1.1705	0.00198778
MSMEG_3737	MSMEG_3737	integral membrane protein	-1.1692	3.62913e-06
MSMEG_2380	MSMEG_2380	sugar transporter family protein	-1.1633	0.000194574
MSMEG_1531	MSMEG_1531	conserved hypothetical protein	-1.1628	0.00198932
glf	MSMEG_6404	UDP-galactopyranose mutase	-1.1624	8.14225e-13
MSMEG_3050	MSMEG_3050	integration host factor	-1.162	1.52759e-14
MSMEG_2646	MSMEG_2646	mini-circle putative transposase for	-1.1613	0.00111194
MSMEG_2005	MSMEG_2005	sugar phosphate isomerase/epimerase	-1.161	0.000908438
MSMEG_4949	MSMEG_4949	modification methylase, HemK family protein	-1.1592	0.000221173
MSMEG_6540	MSMEG_6540	virulence factor Mce family protein	-1.1582	9.02814e-14
MSMEG_3031	MSMEG_3031	shikimate kinase	-1.1576	1.44226e-06
MSMEG_3027	MSMEG_3027	conserved hypothetical protein	-1.1572	7.47388e-09
cobK	MSMEG_3875	precorrin-6x reductase	-1.1556	0.000208363
MSMEG_1330	MSMEG_1330	MarR-family protein transcriptional regulator	-1.1552	0.00254995
MSMEG_0437	MSMEG_0437	conserved hypothetical integral membrane protein	-1.1528	1.95872e-05
MSMEG_3144	MSMEG_3144	putative membrane protein	-1.1517	0.000157403
MSMEG_1348	MSMEG_1348	RNA polymerase ECF-subfamily protein sigma factor	-1.1513	0.0047746
MSMEG_3504	MSMEG_3504	probable membrane protein	-1.1508	0.0071239
hemA	MSMEG_0952	glutamyl-tRNA reductase	-1.1506	2.88628e-10
MSMEG_2432	MSMEG_2432	D-alanyl-D-alanine carboxypeptidase	-1.1505	0.000338855
MSMEG_3004	MSMEG_3004	conserved hypothetical protein TIGR00026	-1.1494	1.12422e-06
MSMEG_1935	MSMEG_1935	TetR-family protein transcriptional regulator	-1.1481	2.29e-09
MSMEG_1052	MSMEG_1052	amino acid carrier protein	-1.1479	3.5331e-09
MSMEG_4253	MSMEG_4253	glycosyl transferase, group 1 family protein	-1.1467	0.000175047
gidB	MSMEG_6940	methyltransferase GidB	-1.1461	6.73506e-06
MSMEG_5827	MSMEG_5827	glyoxalase family protein	-1.1458	0.000361825
MSMEG_5188	MSMEG_5188	caax amino protease family protein	-1.1431	1.04995e-09
MSMEG_2964	MSMEG_2964	adenine phosphoribosyltransferase	-1.1426	3.49108e-05
MSMEG_5775	MSMEG_5775	LytR/CpsA/Psr family protein	-1.1416	8.95341e-12
hisC	MSMEG_3206	histidinol-phosphate aminotransferase	-1.1412	3.66129e-08
MSMEG_1265	MSMEG_1265	conserved hypothetical protein	-1.1399	9.99621e-05
MSMEG_4268	MSMEG_4268	cytochrome c oxidase subunit 2	-1.1395	1.37065e-16
MSMEG_0342	MSMEG_0342	hypothetical protein	-1.138	0.00389962
MSMEG_5988	MSMEG_5988	hypothetical protein	-1.1379	6.88267e-06
MSMEG_0731	MSMEG_0731	conserved hypothetical protein	-1.1364	0.00336703
MSMEG_4741	MSMEG_4741	MmpL protein	-1.1362	5.9534e-06
MSMEG_5066	MSMEG_5066	integral membrane protein	-1.1357	0.000108511
MSMEG_2475	MSMEG_2475	putative oxidoreductase YdbC	-1.1355	0.000796499
gatC	MSMEG_2364	glutamyl-tRNA(Gln) amidotransferase, C subunit	-1.1338	3.0229e-06
MSMEG_2503	MSMEG_2503	hypothetical protein	-1.1337	0.000453945
MSMEG_6427	MSMEG_6427	[Mn] superoxide dismutase	-1.1328	4.40427e-13
MSMEG_4240	MSMEG_4240	polyprenyl synthetase	-1.1324	2.42694e-07
MSMEG_0167	MSMEG_0167	transmembrane transport protein	-1.1322	0.00178544
cdsA	MSMEG_2543	phosphatidate cytidylyltransferase	-1.131	2.54515e-08
MSMEG_6100	MSMEG_6100	conserved hypothetical protein	-1.1305	0.0014944
MSMEG_6296	MSMEG_6296	5-exo-alcohol dehydrogenase	-1.1283	0.00417512
MSMEG_0392	MSMEG_0392	putative glycosyl transferase	-1.128	0.000168022
MSMEG_4555	MSMEG_4555	LppR protein	-1.1277	0.00104445
MSMEG_5862	MSMEG_5862	short chain dehydrogenase	-1.1259	0.00683757
MSMEG_5989	MSMEG_5989	hypothetical protein	-1.1246	1.38542e-06
MSMEG_4248	MSMEG_4248	1-acylglycerol-3-phosphate O-acyltransferase	-1.1236	2.78149e-08
xerC	MSMEG_2515	tyrosine recombinase XerC	-1.12	0.000119604
MSMEG_2470	MSMEG_2470	acyl-CoA thioesterase	-1.1197	0.00635766
purS	MSMEG_5832	phosphoribosylformylglycinamidine synthase, PurS protein	-1.1196	3.68414e-09
MSMEG_0243	MSMEG_0243	conserved hypothetical protein	-1.1174	2.30693e-10
MSMEG_6096	MSMEG_6096	Bvg accessory factor family protein	-1.1171	3.2622e-05
MSMEG_6562	MSMEG_6562	putative acyl-CoA dehydrogenase	-1.1147	7.74465e-05
MSMEG_1962	MSMEG_1962	hypothetical protein	-1.1144	0.00405908
MSMEG_2623	MSMEG_2623	Tat (twin-arginine translocation) pathway signal sequence domain protein	-1.1143	0.00619405
MSMEG_2269	MSMEG_2269	NHL repeat protein	-1.1141	0.00173886
MSMEG_1798	MSMEG_1798	major facilitator superfamily protein	-1.1138	0.00309689
MSMEG_6072	MSMEG_6072	Citrate transporter	-1.1129	0.00146704
MSMEG_0822	MSMEG_0822	cytochrome P450	-1.1115	0.00041276
glpX	MSMEG_5239	fructose-1,6-bisphosphatase, class II	-1.1113	9.68686e-11
rpsM	MSMEG_1521	ribosomal protein S13p/S18e	-1.1107	2.24578e-12
MSMEG_1424	MSMEG_1424	FMN-dependent dehydrogenase	-1.1102	7.29869e-08
murB	MSMEG_0928	UDP-N-acetylenolpyruvoylglucosamine reductase	-1.1083	0.000146573
MSMEG_6380	MSMEG_6380	hypothetical protein	-1.1082	0.000659761
MSMEG_1960	MSMEG_1960	hypothetical protein	-1.1077	0.00217114
MSMEG_5636	MSMEG_5636	P-type ATPase-metal cation transport	-1.1062	1.24133e-08
MSMEG_5270	MSMEG_5270	cystathionine beta-synthase	-1.1045	6.76432e-12
MSMEG_0222	MSMEG_0222	conserved hypothetical protein	-1.1024	8.31443e-05
MSMEG_3016	MSMEG_3016	conserved hypothetical protein	-1.1005	5.0242e-05
MSMEG_1455	MSMEG_1455	putative multidrug resistance protein	-1.0988	0.00964629
MSMEG_5042	MSMEG_5042	ATP-dependent rna helicase, dead/deah box family protein	-1.0981	2.0312e-09
proC	MSMEG_0943	pyrroline-5-carboxylate reductase	-1.0981	3.52971e-07
MSMEG_3872	MSMEG_3872	precorrin-8X methylmutase	-1.0981	4.04661e-05
MSMEG_2666	MSMEG_2666	multimeric flavodoxin WrbA	-1.0978	0.000524429
gltA	MSMEG_5672	citrate synthase I	-1.0973	9.95617e-14
MSMEG_0788	MSMEG_0788	putative conserved membrane protein	-1.0967	5.61986e-05
MSMEG_0458	MSMEG_0458	two-component system sensor kinase	-1.0965	0.00399428
MSMEG_3663	MSMEG_3663	oxidoreductase	-1.0963	1.75533e-05
MSMEG_0770	MSMEG_0770	hypothetical protein	-1.093	3.24103e-06
MSMEG_1049	MSMEG_1049	methyltransferase, UbiE/COQ5 family protein	-1.0916	5.2691e-08
MSMEG_0794	MSMEG_0794	conserved hypothetical protein	-1.0914	1.44605e-05
MSMEG_3880	MSMEG_3880	nitrilase/cyanide hydratase and apolipoprotein N-acyltransferase	-1.0913	4.93929e-06
MSMEG_2458	MSMEG_2458	hypothetical protein	-1.091	0.000981333
MSMEG_3780	MSMEG_3780	adenylate and Guanylate cyclase catalytic domain protein	-1.0909	0.00126523
rbsR	MSMEG_6798	ribose operon repressor	-1.0896	0.00385397
MSMEG_6805	MSMEG_6805	beta-lactamase	-1.0878	0.00700337
MSMEG_4264	MSMEG_4264	conserved hypothetical protein	-1.0866	2.56557e-05
MSMEG_4261	MSMEG_4261	ubiquinol-cytochrome c reductase cytochrome c subunit	-1.0864	7.52692e-15
metE	MSMEG_6638	5-methyltetrahydropteroyltriglutamate--homocysteine S-methyltransferase	-1.0835	2.48689e-07
hisS	MSMEG_2976	histidyl-tRNA synthetase	-1.0832	2.35521e-07
MSMEG_0087	MSMEG_0087	glucitol operon repressor	-1.083	0.000880733
MSMEG_3387	MSMEG_3387	aldehyde dehydrogenase (NAD) family protein	-1.0825	0.00904081
MSMEG_5687	MSMEG_5687	23s ribosomal RNA methyltransferase	-1.0819	0.000418688
MSMEG_1111	MSMEG_1111	conserved hypothetical protein	-1.0809	0.00127568
eda	MSMEG_0312	2-dehydro-3-deoxyphosphogluconate aldolase/4-hydroxy-2-oxoglutarate aldolase	-1.0782	0.00282279
MSMEG_5645	MSMEG_5645	conserved hypothetical protein	-1.0775	0.00252074
MSMEG_6453	MSMEG_6453	sulfate permease	-1.0772	0.00572732
ftsW	MSMEG_4228	cell division protein FtsW	-1.0768	5.77297e-06
MSMEG_0045	MSMEG_0045	hypothetical protein	-1.076	1.77997e-06
MSMEG_2344	MSMEG_2344	dehydrogenase	-1.0743	2.39061e-08
MSMEG_0026	MSMEG_0026	putative membrane protein	-1.074	9.56072e-06
MSMEG_4715	MSMEG_4715	acyl-CoA dehydrogenase	-1.0727	9.36661e-05
MSMEG_0863	MSMEG_0863	short chain dehydrogenase	-1.0723	4.75855e-05
MSMEG_4579	MSMEG_4579	phosphoglycerate mutase family protein	-1.072	9.91916e-05
hemH	MSMEG_3152	ferrochelatase	-1.0712	4.62458e-10
MSMEG_3177	MSMEG_3177	probable transcriptional regulatory protein, putative	-1.0709	0.000373565
dcd	MSMEG_0678	deoxycytidine triphosphate deaminase	-1.0703	0.000130595
thyA	MSMEG_2670	thymidylate synthase	-1.0693	1.63103e-08
MSMEG_2661	MSMEG_2661	domain of unknown function (306) family protein	-1.0669	0.000647287
MSMEG_2174	MSMEG_2174	superfamily protein I DNA or RNA helicase	-1.0655	9.75746e-09
MSMEG_5514	MSMEG_5514	hypothetical protein	-1.0638	5.75887e-05
sdhC	MSMEG_1672	succinate dehydrogenase, cytochrome b556 subunit	-1.0635	3.927e-09
MSMEG_0464	MSMEG_0464	phosphomethylpyrimidine kinase	-1.0633	1.68019e-07
MSMEG_3650	MSMEG_3650	integral membrane protein	-1.063	0.000834314
MSMEG_1945	MSMEG_1945	ion channel membrane protein	-1.0628	6.3096e-08
MSMEG_0924	MSMEG_0924	hydrolase, carbon-nitrogen family protein	-1.0601	8.15481e-06
gpsI	MSMEG_2656	guanosine pentaphosphate synthetase I/polyribonucleotide nucleotidyltransferase	-1.0589	6.46006e-13
ehuD	MSMEG_5370	ectoine/hydroxyectoine ABC transporter, permease protein EhuD	-1.0581	0.00859498
MSMEG_4296	MSMEG_4296	protease	-1.0578	3.99101e-10
MSMEG_3655	MSMEG_3655	ABC transporter, permease/ATP-binding protein	-1.0577	1.9963e-08
hisB	MSMEG_3207	imidazoleglycerol-phosphate dehydratase	-1.057	3.01709e-06
MSMEG_6193	MSMEG_6193	anion-transporting ATPase	-1.0567	3.5835e-08
MSMEG_0682	MSMEG_0682	conserved hypothetical protein, putative	-1.055	6.7042e-05
MSMEG_3492	MSMEG_3492	phosphodiesterase	-1.0549	0.00108903
MSMEG_6146	MSMEG_6146	ISMsm3, transposase	-1.0546	0.00592678
MSMEG_6016	MSMEG_6016	putative acyl-CoA dehydrogenase	-1.0545	0.00837024
MSMEG_3120	MSMEG_3120	conserved hypothetical protein	-1.054	6.48732e-06
MSMEG_0828	MSMEG_0828	immunogenic protein MPT63	-1.0537	0.000380516
menB	MSMEG_1075	naphthoate synthase	-1.0521	1.01268e-06
MSMEG_1225	MSMEG_1225	conserved hypothetical protein	-1.052	8.18119e-05
MSMEG_0348	MSMEG_0348	mce-family protein mce3c	-1.0516	0.00764036
MSMEG_3178	MSMEG_3178	DNA polymerase III alpha subunit	-1.0513	2.34002e-12
MSMEG_6584	MSMEG_6584	acyl-CoA dehydrogenase	-1.0509	0.000948056
MSMEG_6393	MSMEG_6393	acyl-CoA synthase	-1.0503	1.49688e-11
MSMEG_5191	MSMEG_5191	siderophore binding protein	-1.0502	0.000144814
rpoB	MSMEG_1367	DNA-directed RNA polymerase, beta subunit	-1.05	2.62755e-10
smpB	MSMEG_2091	SsrA-binding protein	-1.0495	2.25421e-06
MSMEG_2771	MSMEG_2771	TrkA protein	-1.0491	0.000207586
MSMEG_5835	MSMEG_5835	fumarate reductase/succinate dehydrogenase flavoprotein	-1.0476	4.41025e-05
MSMEG_6596	MSMEG_6596	conserved hypothetical protein	-1.0467	5.28202e-06
MSMEG_2404	MSMEG_2404	extracellular deoxyribonuclease	-1.0463	0.00326469
MSMEG_3933	MSMEG_3933	conserved hypothetical protein	-1.046	0.00791622
MSMEG_2924	MSMEG_2924	permease binding-protein component	-1.0455	9.15236e-09
MSMEG_1011	MSMEG_1011	short chain dehydrogenase	-1.0453	0.000167707
MSMEG_3142	MSMEG_3142	HTH-type transcriptional repressor AcnR	-1.0452	0.000149439
MSMEG_4090	MSMEG_4090	putative IclR family protein transcriptional regulator	-1.0452	0.00202719
MSMEG_1900	MSMEG_1900	D-alanyl-D-alanine carboxypeptidase family protein	-1.045	0.00147375
MSMEG_4293	MSMEG_4293	glutamate-ammonia-ligase adenylyltransferase	-1.0438	7.33557e-08
xerD	MSMEG_3744	tyrosine recombinase XerD	-1.0435	8.38899e-05
MSMEG_1839	MSMEG_1839	alkane 1-monooxygenase	-1.0433	0.000546049
MSMEG_5676	MSMEG_5676	citrate synthase	-1.0422	2.44707e-05
MSMEG_6446	MSMEG_6446	hypothetical protein	-1.0422	0.000640714
MSMEG_4302	MSMEG_4302	adenylate cyclase, putative	-1.0411	0.00233989
MSMEG_1806	MSMEG_1806	conserved hypothetical protein	-1.0381	2.04424e-05
MSMEG_5839	MSMEG_5839	protease 2	-1.0367	3.51952e-08
MSMEG_2116	MSMEG_2116	PTS system, glucose-specific IIBC component	-1.0366	0.000651803
MSMEG_6417	MSMEG_6417	conserved hypothetical protein	-1.0365	0.00160096
lppH	MSMEG_4597	putative conserved lipoprotein lpph	-1.0362	0.000113295
MSMEG_4641	MSMEG_4641	salicylate hydroxylase	-1.0355	0.0030756
MSMEG_1642	MSMEG_1642	ABC transporter, ATP-binding protein	-1.0351	1.011e-09
MSMEG_5192	MSMEG_5192	aldo/keto reductase	-1.0346	0.0057463
prrA	MSMEG_5662	DNA-binding response regulator PrrA	-1.034	3.30042e-05
MSMEG_4301	MSMEG_4301	acyl-CoA synthase	-1.0322	8.29384e-07
thyX	MSMEG_2683	thymidylate synthase, flavin-dependent	-1.0318	8.89336e-05
uppS	MSMEG_4490	undecaprenyl diphosphate synthase	-1.0311	2.73071e-06
MSMEG_5928	MSMEG_5928	conserved hypothetical protein	-1.0305	0.00347467
MSMEG_4722	MSMEG_4722	short-chain dehydrogenase	-1.0296	4.45013e-06
trpC	MSMEG_3219	indole-3-glycerol phosphate synthase	-1.0295	7.49014e-10
MSMEG_4162	MSMEG_4162	conserved hypothetical protein	-1.0288	0.00195189
MSMEG_1661	MSMEG_1661	D-alanyl-D-alanine carboxypeptidase	-1.0286	1.73151e-05
MSMEG_0782	MSMEG_0782	aminotransferase class-III	-1.0283	9.53061e-06
MSMEG_0455	MSMEG_0455	aldehyde dehydrogenase	-1.0281	0.00011636
MSMEG_0107	MSMEG_0107	cell envelope-related function transcriptional attenuator common domain	-1.0266	4.94227e-06
xth	MSMEG_1656	exodeoxyribonuclease III	-1.0264	9.41327e-05
MSMEG_3888	MSMEG_3888	conserved hypothetical protein	-1.0259	0.000326525
MSMEG_6767	MSMEG_6767	mycocerosic acid synthase	-1.0257	4.26234e-11
MSMEG_0369	MSMEG_0369	hypothetical protein	-1.025	1.66001e-06
MSMEG_2371	MSMEG_2371	Low molecular weight protein antigen 6	-1.025	0.000918548
MSMEG_1826	MSMEG_1826	dTDP-RhA:a-D-GlcNAc-diphosphoryl polyprenol, a-3-L-rhamnosyl transferase	-1.0232	1.87417e-06
MSMEG_0595	MSMEG_0595	glycolate oxidase	-1.023	1.13145e-05
MSMEG_1930	MSMEG_1930	DEAD/DEAH box helicase	-1.0227	1.81194e-05
MSMEG_2528	MSMEG_2528	glycerate kinase	-1.0224	1.33245e-07
MSMEG_3017	MSMEG_3017	conserved hypothetical protein	-1.0213	8.15185e-06
MSMEG_5823	MSMEG_5823	conserved membrane-spanning protein	-1.0211	5.63634e-06
MSMEG_2973	MSMEG_2973	peptidyl-prolyl cis-trans isomerase	-1.0201	7.31699e-06
MSMEG_0237	MSMEG_0237	ISMsm3, transposase	-1.0199	0.00940909
MSMEG_4167	MSMEG_4167	alcohol dehydrogenase B	-1.0196	0.000478055
MSMEG_5121	MSMEG_5121	aminotransferase, classes I and II	-1.0193	7.2488e-10
MSMEG_0261	MSMEG_0261	p40 protein	-1.016	3.2364e-05
MSMEG_2529	MSMEG_2529	glyoxylate reductase	-1.0155	0.000617181
MSMEG_4489	MSMEG_4489	conserved hypothetical protein	-1.0154	0.000746119
MSMEG_1402	MSMEG_1402	hypothetical protein	-1.0136	5.46096e-05
MSMEG_6690	MSMEG_6690	glutamine amidotransferase class-I	-1.0099	0.00104951
MSMEG_1775	MSMEG_1775	cytochrome P450 monooxygenase	-1.0091	5.93032e-06
MSMEG_5962	MSMEG_5962	glycosyl transferase, family protein 2	-1.0086	0.00870305
MSMEG_4736	MSMEG_4736	conserved hypothetical protein	-1.0082	0.00921609
MSMEG_2377	MSMEG_2377	P49 protein	-1.0079	0.00110542
MSMEG_4267	MSMEG_4267	probable cytochrome c oxidase polypeptide 4	-1.0072	5.4067e-09
MSMEG_5551	MSMEG_5551	stas domain protein	-1.0071	0.0052921
MSMEG_6189	MSMEG_6189	transcriptional regulator, Crp/Fnr family protein	-1.007	2.15815e-09
MSMEG_2758	MSMEG_2758	sigma factor MysA	-1.0058	4.84915e-11
metK	MSMEG_3055	S-adenosylmethionine synthetase	-1.0055	3.76602e-10
MSMEG_0753	MSMEG_0753	conserved hypothetical protein	-1.0052	8.42823e-05
MSMEG_1067	MSMEG_1067	conserved hypothetical protein	-1.0031	0.00503275
MSMEG_5073	MSMEG_5073	O-methyltransferase, family protein 3	-1.0029	0.0026114
recO	MSMEG_4491	DNA repair protein RecO	-1.0016	0.00035202
MSMEG_2395	MSMEG_2395	D-alanine--D-alanine ligase	-1.0011	4.46368e-06
MSMEG_0241	MSMEG_0241	MmpL11 protein	-1.001	1.11109e-08
